# Supplementary material for: tRNA thiolation optimizes appressorium-mediated infection by enhancing codon-specific translation in Magnaporthe oryzae
Source: Nucleic Acids Res. 2025 Jan 7;53(1):gkae1302. doi: 10.1093/nar/gkae1302 (PMC11705076; doi:10.1093/nar/gkae1302)
Supplement: gkae1302_Supplemental_Files [file gkae1302_supplemental_files.zip]

Archive with 2 entries (2 files):
- Supplementary data.pdf
- Table S1-S6.xlsx
