# Supplementary material for: tRNA thiolation optimizes appressorium-mediated infection by enhancing codon-specific translation in Magnaporthe oryzae
Source: Nucleic Acids Res. 2025 Jan 7;53(1):gkae1302. doi: 10.1093/nar/gkae1302 (PMC11705076; doi:10.1093/nar/gkae1302)
Supplement: gkae1302_Supplemental_Files [file gkae1302_supplemental_files.zip › Table S1-S6.xlsx]

## Sheet: Table S1
Table S1 Fungal strains used in this study
Strains	Discriptions
WT	P131, a wild-type isolate of M. oryzae
NCS2-KO1	One independent NCS2 deletion mutant of P131
NCS2-KO2	Another independent NCS2 deletion mutant of P131
NCS6-KO1	One independent NCS6 deletion mutant of P131
NCS6-KO2	Another independent NCS6 deletion mutant of P131
NCS2com	Complementary strain of NCS2-KO1
NCS6com	Complementary strain of NCS6-KO1
NCS2:GFP	Colocalization strain of Ncs2 in P131
NCS6:GFP	Colocalization strain of Ncs6 in P131
NCS6:GFP+ NCS2:3×Flag	NCS6:GFP fusion protein and NCS2:3×Flag fusion protein co-expressed in P131 strain
NCS2:3×Flag	P131 strain expressing NCS2:3×Flag fusion protein
WT/GFP:ATG8	P131 strain expressing GFP:ATG8 fusion protein
Δncs2/GFP:ATG8	NCS2 deletion mutant expressing GFP:ATG8 fusion protein
Δncs6/GFP:ATG8	NCS6 deletion mutant expressing GFP:ATG8 fusion protein
WT/SEP6-GFP	P131 strain expressing SEP6-GFP fusion protein
Δncs2/SEP6-GFP	NCS2 deletion mutant expressing SEP6-GFP fusion protein
Δncs6/SEP6-GFP	NCS6 deletion mutant expressing SEP6-GFP fusion protein
WT/6×CAA	P131 strain expressing 6×CAA vector
WT/6×CAG	P131 strain expressing 6×CAG vector
Δncs2/6×CAA	NCS2 deletion mutant expressing 6×CAA vector
Δncs2/6×CAG	NCS2 deletion mutant expressing 6×CAG vector
WT/ABL1	P131 strain expressing ABL1-HA fusion protein
Δncs2/ABL1	NCS2 deletion mutant expressing ABL1-HA fusion protein
Δncs6/ABL1	NCS6 deletion mutant expressing ABL1-HA fusion protein
WT/CDC42	P131 strain expressing ABL1-HA fusion protein
Δncs2/CDC42	NCS2 deletion mutant expressing ABL1-HA fusion protein
Δncs6/CDC42	NCS6 deletion mutant expressing ABL1-HA fusion protein
WT/MGB1	P131 strain expressing MGB1-GFP fusion protein
Δncs2/MGB1	NCS2 deletion mutant expressing MGB1-GFP fusion protein
Δncs6/MGB1	NCS6 deletion mutant expressing MGB1-GFP fusion protein
WT/SMO1	P131 strain expressing SMO1-GFP fusion protein
Δncs2/SMO1	NCS2 deletion mutant expressing SMO1-GFP fusion protein
Δncs6/SMO1	NCS6 deletion mutant expressing SMO1-GFP fusion protein
Δncs2/RPD3	NCS2 deletion mutant expressing RPD3-GFP fusion protein
Δncs2/RPD3(-AA→-AG)	NCS2 deletion mutant expressing recoded Rpd3 -GFP fusion protein where all AA-ending codons were recoded to synonymous AG-ending codons in RPD3
Δncs2/pGTN	Empty vector pGTN was introduced into NCS2 deletion mutant

## Sheet: Table S2
Table S2 Primers used in this study
Primers	Sequences (5'–3')
NCS2 gene-up	TCCAAGAAATTCGGACTGAT
NCS2 gene-down	ATAGCTTGCTGCTTCCCTGT
NCS6 gene-up	CGCTATGTGTCTTGTGTGGT
NCS6 gene-down	ACCTGTCTGGTAACTGTTCCA
NCS2 LCK	TGGCTGTAGGCGTAGATCCA
NCS2 RCK	GGTCGCTACCAATTCGTTGAT
NCS6 LCK	TGCAAAGGGACGGTATGACT
NCS6 RCK	GACTCCTCGGCACTTTCACT
HCK-up	GACAGACGTCGCGGTGAGTT
HCK-down	TCTGGACCGATGGCTGTGTAG
NCS2 GTN-F	GATAAGCTTGATATCGAATTCCAAACACTTCTGGATGTCAGCA
NCS2 GTN-R	ACCTCTAGAACTAGTGGATCCCCCATTGACAGATCTCTGGC
NCS6 GTN-F	GATAAGCTTGATATCGAATTCCGCCGAATGCCTACCTTCT
NCS6 GTN-R	ACCTCTAGAACTAGTGGATCCATTAGTATCACCAACCTGTATCTGTGGTC
NCS2 KNFlag-F	AAACCCGGGCTGCAGGAATTCATGGCGGAAATGGCCGAC
NCS2 KNFlag-R	TTCGAGGTCGACGGTATCGATCCCATTGACAGATCTCTGGCAAC
Promoter-F	GCCCTTGCTCACCATATTGAGAGATACTCGGTGC
Promoter-R	ACCGTCGACCTCGAG GGTTTTGGCTATATGAATGGT
Circ PCR pGTN-F	CTCGAGGTCGACGGTA
Circ PCR pGTN-R	GGTACCCAGCTTTTGTTC
mCherry-F	ACAAAAGCTGGGTACCCTTGTACAGCTCGTCCA
mCherry-R	TAATTACCGGTATAATCATAATGGTGAGCAAGGGC
CAA/G-GFP-F	GAATTCATGGACTACAAGGACCATG
CAA-GFP-R	TCTAGATTGTTGTTGTTGTTGTTGCTTGTCATCATCATCC
CAG-GFP-R	TCTAGACTGCTGCTGCTGCTGCTGCTTGTCATCATCATCC
ABL1 YTP105-F	GGTACCGGGCCCCCCCTCGAGCCGATGCGACTCGACATTAG
ABL1 YTP105-R	CGCTCTAGAACTAGTGGATCCCTTGGAATCCTTGCTGGACA
CDC42 GTN-F	GATAAGCTTGATATCGAATTCACCTGTCAAGCTGACACCCA
CDC42 GTN-R	ACCTCTAGAACTAGTGGATCCAAGGATCAGGCACTTTTTGGA
MGB1 GTN-F	GATAAGCTTGATATCGAATTCTTGTCGCCTGAGCATTGGT
MGB1 GTN-R	ACCTCTAGAACTAGTGGATCCGTATGCCCAGATCTTGAGCTG
SMO1 GTN-F	GATAAGCTTGATATCGAATTCCCAGGCGAAGGCAGTCGTAC
SMO1 GTN-R	ACCTCTAGAACTAGTGGATCCCCAGCCCTTCTTCCGCG
SEP6 GTN-F	GATAAGCTTGATATCGAATTCAAGCGGCGCATTTCAAGCTA
SEP6 GTN-R	ACCTCTAGAACTAGTGGATCCGCGACGGCCATGCGAAC
RPD3 GTN-F	GATAAGCTTGATATCGAATTCTGGGTACGGAAATCATCCATC
RPD3 GTN-R	ACCTCTAGAACTAGTGGATCCTGGCTCTGCCTCCTCTGTG
NCS2 qPCR-F	CAAGAAATTCGGACTGATGCT
NCS2 qPCR-R	GAACGACAAGCCGACTGTG
NCS6 qPCR-F	GCGCTATGTGTCTTGTGTGG
NCS6 qPCR-R	GTGAAGAGGTTGGAGCTGGT
TUBULIN qPCR-F	GGACCGTATGCAGAAGGAGA
TUBULIN qPCR-R	TGAGAATGGAACCACCGATC
CDC42 qPCR-F	AAGCTGAGCAAGCAGAAGAT
CDC42 qPCR-R	TGCCTCATCAAAGACATCCT
MGB1 qPCR-F	ATCTGTTGCGACATCAGTTT
MGB1 qPCR-R	TTCTCGTGACCGACCAAAGA
SEP6 qPCR-F	CACATGCTCGATCTCATCCA
SEP6 qPCR-R	TCCTCCTCCTCCTTGAACTT
RPD3 qPCR-F	AGGAAAGTGGGGGAAAGGAA
RPD3 qPCR-R	TTCTTTGTCACCACTCTCGG
ACTIN qPCR-F	ACCACTTTCAACTCGATCAT
ACTIN qPCR-R	ATCTCCTTCTGCATACGGTC
tRNALys(TTT)	5’biotin-CGCCCCAGGCGGGGGTCGAACCCGCAGCCTTCGGATTAAAAGTCCGACGCTCTAGCCAATTG
tRNAGln(TTG)	5’biotin-AGGTTCCGGCGAGATTCGAACTCGCGATTCGAGGATCAAAACCTCACGTGCTAACCACTA
tRNAGlu(TTC)	5’biotin-CTCCGATATCGGGAATCGAACCCGAGTCGCCGCGGTGAAAACGCGGTATGCTAACCCCTACAC
tRNALys(CTT)	5’biotin-AGCCCGACGTGGGGGTCGAACCCACAGCCTTGAGATTAAGAGTCTCACGCTCTACCGATT
tRNAGln(CTG)	5’biotin-AGGTCCTACCCGGAATCGAACCGGGATCATGAGGATCAGAACCTCATGTGCTAACCATTA
tRNAGlu(CTC)	5’biotin-CTCCGATATCGGGAATCGAACCCGAGTCGCCGCGGTGAAAACGCGGTATGCTAACCCCTACAC

## Sheet: Table S3
Table S3 Plasmids used in this study
Plasmids	Discriptions
pGTN	Vector used to construct vectors to express selected genes fused with eGFP at the C-terminal; with the fungal native promoter.
pGTN-NCS2	Vector for NCS2 complementation and Ncs2 sub-cellular localization; NCS2 gene with 1.5 kb native promoter region were cloned into vector pGTN.
pGTN-NCS6	Vector for NCS6 complementation and Ncs6 sub-cellular localization; NCS6 gene with 1.5 kb native promoter region were cloned into vector pGTN.
pKNFlag	Vector used to construct vectors to constitutively express selected genes fused with 3×Flag at the C-terminal; with the fungal constitutive promoter RP27.
pKNFlag-NCS2	Vector for co-immunoprecipitation of Ncs2 and Ncs6 protein; coding region of NCS2 was cloned into vector pKNFlag.
pKNTG	Vector used to construct vectors to express selected genes fused with eGFP at the N-terminal; with the fungal native promoter.
pKNTG-ATG8	Vector for Atg8 sub-cellular localization; 2 kb native promoter, ATG8 coding region and 0.5 kb terminator were cloned into pKNTG.
pGTN-SEP6	Vector for Sep6 sub-cellular localization, for testing the abundance of Sep6 protein and for testing the effect of Sep6 on the phenotypes of Δncs2; SEP6 gene with 1.5 kb native promoter region were cloned into vector pGTN.
pmCherry-6×CAA-GFP	Vector for testing the effect of CAA codon on translation; with the fungal bidirectional promoter.
pmCherry-6×CAG-GFP	Vector for testing the effect of CAG codon on translation; with the fungal bidirectional promoter.
pYIP105	Vector used to construct vectors to express selected genes fused with HA-tag at the C-terminal; with the fungal native promoter.
pYIP105-ABL1	Vector for testing the abundance of Abl1 protein and for testing the effect of Abl1 on the phenotypes of Δncs2; ABL1 gene with 1.5 kb native promoter region were cloned into vector pYIP105.
pGTN-CDC42	Vector for testing the abundance of Cdc42 protein and for testing the effect of Cdc42 on the phenotypes of Δncs2; CDC42 gene with 1.5 kb native promoter region were cloned into vector pGTN.
pGTN-MGB1	Vector for testing the abundance of MGB1 protein and for testing the effect of MGB1 on the phenotypes of Δncs2; MGB1 gene with 1.5 kb native promoter region were cloned into vector pGTN.
pGTN-SMO1	Vector for testing the abundance of Smo1 protein and for testing the effect of Smo1 on the phenotypes of Δncs2; SMO1 gene with 1.5 kb native promoter region were cloned into vector pGTN.
pGTN-RPD3	Vector for testing the effect of Rpd3 on the phenotypes of Δncs2; RPD3 gene with 1.5 kb native promoter region were cloned into vector pGTN.
pGTN-RPD3(-AA→-AG)	Vector for testing the effect of AA-ending cognate codons on the phenotypes of Δncs2; recoded RPD3 gene where all AA-ending codons were recoded to synonymous AG-ending codons with 1.5 kb native promoter region were cloned into vector pGTN.

## Sheet: Table S4
Table S4 RPF levels of all genes identified by Ribo-seq
names	baseMean	log2FoldChange	lfcSE	pvalue	padj	ncs2_1	ncs2_2	wt_1	wt_2
MGG_00198	23819.8	-1.80971	0.0349158	0	0	10688	15062	25554	38017
MGG_05719	16238.9	-1.51978	0.0355959	0	0	8470	11997	16009	25614
MGG_07802	2363.38	-6.28967	0.135274	0	0	60	85	3251	4734
MGG_07803	2408.81	-6.43095	0.13823	0	0	62	72	3255	4926
MGG_17677	11991.4	-1.97055	0.0402216	0	0	5143	6666	12875	20048
MGG_17823	4410.53	-2.4894	0.0528614	0	0	1383	1855	5067	7824
MGG_06958	47521.5	-1.08349	0.0294771	8.97486e-296	1.07109e-292	30925	43260	44049	66949
MGG_04034	43787.9	-1.05667	0.0306773	5.40653e-260	5.64577e-257	28553	40788	39673	62364
MGG_10061	1162.94	4.5602	0.138659	3.27466e-237	3.03961e-234	2330	3079	63	100
MGG_17276	6966.49	-1.69451	0.053557	1.06202e-219	8.87215e-217	3286	4744	6797	11755
MGG_11737	4975.28	-1.33008	0.0474102	3.50518e-173	2.66203e-170	2891	3997	4800	7468
MGG_09272	2675.59	1.95669	0.0703944	4.83302e-170	3.36459e-167	4329	6013	795	1074
MGG_05058	23964.7	-0.851485	0.0313188	9.08127e-163	5.83576e-160	17460	24108	20978	32065
MGG_06459	18305.2	-0.888274	0.0327478	5.0403e-162	3.00762e-159	13121	18118	15908	25115
MGG_11021	1033.79	2.92934	0.110506	7.73819e-155	4.30966e-152	1845	2604	173	238
MGG_05880	14196.6	-1.01992	0.0401388	1.96148e-142	1.02414e-139	9554	13254	13267	19263
MGG_06759	13836.7	-0.873227	0.0347597	2.87113e-139	1.41091e-136	10056	13692	12027	18841
MGG_08019	10578.7	-0.992065	0.0397198	1.09844e-137	5.09796e-135	7274	9937	9267	15113
MGG_13291	1196.89	-2.29787	0.0938983	2.94433e-132	1.29457e-129	435	543	1376	2031
MGG_00548	19027.9	-0.806261	0.0330387	1.56721e-131	6.54624e-129	14315	19306	16232	25534
MGG_05929	2258.66	1.6305	0.0692779	1.76374e-122	7.01633e-120	3461	4847	773	1117
MGG_06638	12710.7	-0.861379	0.0369739	4.76215e-120	1.80832e-117	9074	12932	10956	17356
MGG_01454	750.294	3.00639	0.129648	5.88607e-119	2.13792e-116	1344	1913	104	184
MGG_06133	4052.31	-1.18519	0.0513026	4.43122e-118	1.54243e-115	2561	3451	3789	5913
MGG_01127	6522.82	-1.07531	0.0470382	1.14982e-115	3.84225e-113	4344	5858	5775	9569
MGG_10575	10178.7	-0.86472	0.038085	3.99974e-114	1.28515e-111	7292	10286	8912	13709
MGG_01569	869.296	2.81326	0.124507	4.82632e-113	1.4933e-110	1501	2213	167	201
MGG_03115	902.175	-2.47431	0.109761	1.58528e-112	4.72978e-110	261	412	1069	1548
MGG_01790	14867.2	-0.817581	0.0369184	1.14974e-108	3.31205e-106	11012	15155	13099	19428
MGG_03329	5849.11	-0.9733	0.0446245	1.82844e-105	5.0916e-103	4031	5570	5265	8071
MGG_10327	977.344	2.21386	0.104457	1.08468e-99	2.92304e-97	1651	2262	221	380
MGG_06289	9760.7	-0.843763	0.0401442	4.46351e-98	1.16525e-95	6988	10049	8540	13022
MGG_07791	3791.46	-1.1094	0.0528435	7.43943e-98	1.8833e-95	2481	3350	3533	5374
MGG_05406	1319.99	-1.75531	0.0838145	2.18173e-97	5.36064e-95	625	840	1377	2130
MGG_06691	5248.13	-0.965646	0.0467674	1.02074e-94	2.43636e-92	3657	4978	4737	7195
MGG_00194	1389.04	1.93361	0.0944153	3.25949e-93	7.56383e-91	2167	3209	425	556
MGG_01041	3592.15	-1.08933	0.0535522	5.52532e-92	1.24753e-89	2362	3222	3265	5172
MGG_01662	3914.26	-1.08582	0.0536405	4.13604e-91	9.09276e-89	2489	3632	3582	5595
MGG_01931	3201.21	1.27863	0.0634007	1.89214e-90	4.05306e-88	4546	6500	1332	1859
MGG_07975	1899.49	1.50712	0.0748049	2.83885e-90	5.92895e-88	2807	4046	692	1003
MGG_10315	925.454	2.29821	0.114424	9.97557e-90	2.03258e-87	1463	2317	216	322
MGG_05030	5853.49	-0.909865	0.0456334	1.88295e-88	3.74528e-86	4104	5800	5226	7904
MGG_05250	693.652	2.3865	0.123769	7.63027e-83	1.4824e-80	1180	1658	146	239
MGG_04181	1055.59	-1.80833	0.0947154	2.93068e-81	5.56429e-79	488	649	1140	1672
MGG_03494	1863.21	1.36173	0.0726477	2.15619e-78	4.00285e-76	2701	3839	702	1098
MGG_16403	1230.59	-1.81751	0.0975196	1.59963e-77	2.90507e-75	560	765	1187	2173
MGG_17802	2462.06	1.22915	0.0662201	6.58046e-77	1.16964e-74	3524	4864	1036	1484
MGG_06088	577.911	2.5645	0.13875	2.83421e-76	4.93271e-74	1043	1350	112	176
MGG_09079	3863.51	-0.959516	0.052461	9.92923e-75	1.69283e-72	2636	3760	3456	5332
MGG_07697	1004.66	-1.82522	0.100487	9.9826e-74	1.66789e-71	475	593	1101	1574
MGG_03404	2266.31	-1.20365	0.0667929	1.34163e-72	2.19765e-70	1452	1870	2145	3291
MGG_10445	605.665	-2.20089	0.124679	9.74628e-70	1.56578e-67	225	300	686	1020
MGG_02908	3553.01	-0.939758	0.053312	1.51446e-69	2.38713e-67	2498	3422	3147	4903
MGG_03577	5155.99	-0.815394	0.0463758	3.36532e-69	5.20627e-67	3802	5291	4445	6881
MGG_06139	6515.92	-0.730903	0.0427788	1.89907e-65	2.88452e-63	5014	6900	5511	8488
MGG_07369	817.822	1.8853	0.110402	2.21e-65	3.29685e-63	1356	1761	232	369
MGG_00150	4225.13	-0.852038	0.0499566	3.17746e-65	4.65693e-63	3069	4260	3690	5669
MGG_03375	3710.17	-1.0046	0.0592564	1.81517e-64	2.61446e-62	2548	3440	3501	4947
MGG_04687	4696.26	-0.828194	0.0491292	9.24469e-64	1.30899e-61	3531	4677	4049	6303
MGG_07628	2944.16	1.10259	0.0654548	1.13929e-63	1.58628e-61	4157	5583	1339	1851
MGG_04085	2866.33	0.993161	0.0592675	5.01031e-63	6.86166e-61	3874	5414	1304	1995
MGG_05806	459.906	-2.43407	0.146507	5.51394e-62	7.42959e-60	158	189	520	818
MGG_04362	1318.31	-1.35987	0.0824154	3.65905e-61	4.84924e-59	750	1049	1291	1973
MGG_09783	3412.32	-0.945659	0.0573153	3.71501e-61	4.84924e-59	2372	3310	2928	4866
MGG_04117	4670.86	-0.814385	0.0496664	2.00615e-60	2.57837e-58	3445	4802	3926	6383
MGG_04242	4616.1	-0.796947	0.0487693	5.02892e-60	6.36539e-58	3456	4741	4004	6066
MGG_00450	5003.98	0.807589	0.0496335	1.58471e-59	1.97592e-57	6557	8907	2525	3713
MGG_00443	2138.63	1.11747	0.0687053	1.75913e-59	2.16114e-57	2983	4148	879	1459
MGG_11813	402.652	2.70113	0.166603	4.08411e-59	4.94473e-57	721	974	72	113
MGG_16792	29541.1	-0.512261	0.0318364	2.9781e-58	3.55416e-56	24769	34513	23015	37053
MGG_04105	5031.77	-0.90666	0.0567427	1.80567e-57	2.12459e-55	3543	4993	4172	7272
MGG_09412	9598.53	-0.643385	0.0405331	9.73282e-57	1.12928e-54	7593	10646	8075	12000
MGG_09941	943.731	-1.57785	0.0996475	1.80418e-56	2.06467e-54	501	645	984	1435
MGG_04556	1183.78	1.40347	0.0887455	2.4706e-56	2.78911e-54	1741	2443	439	680
MGG_01819	3052.92	0.965786	0.0612546	5.26845e-56	5.86835e-54	4276	5495	1380	2187
MGG_02647	213.004	-4.29302	0.272814	8.55964e-56	9.40885e-54	23	27	288	402
MGG_08355	1538.95	-1.22941	0.0785273	3.03063e-55	3.28803e-53	905	1344	1448	2276
MGG_12805	2249.25	1.03054	0.0659797	5.39594e-55	5.77919e-53	3045	4314	1005	1540
MGG_11608	1218.43	1.4822	0.095015	7.32637e-55	7.7474e-53	1844	2508	472	620
MGG_03578	7854.33	-0.728487	0.0470247	3.95418e-54	4.12915e-52	6077	8303	6323	10706
MGG_06862	259.247	5.11419	0.330287	4.44499e-54	4.58438e-52	507	721	11	14
MGG_01210	4475.31	-0.765648	0.0494777	5.15005e-54	5.24677e-52	3379	4683	3859	5823
MGG_03186	2837.8	0.92831	0.0599991	5.35701e-54	5.33404e-52	3826	5210	1346	2011
MGG_05980	2608.51	0.950244	0.0614171	5.36341e-54	5.33404e-52	3509	4852	1212	1849
MGG_13944	558.466	-1.97519	0.127681	5.55691e-54	5.46147e-52	240	309	594	943
MGG_04736	2654.97	-0.92146	0.0599239	2.329e-53	2.26238e-51	1869	2596	2337	3655
MGG_07202	8515.87	-0.649537	0.0423354	3.96635e-53	3.8086e-51	6695	9452	7188	10647
MGG_06000	2891.08	0.905352	0.0590709	5.08389e-53	4.82623e-51	3849	5317	1379	2080
MGG_02531	374.091	-2.44017	0.159474	7.48872e-53	7.0293e-51	119	164	431	655
MGG_05164	530.712	2.05416	0.136373	2.84476e-51	2.64057e-49	888	1189	135	221
MGG_02101	372.121	2.53477	0.17009	3.17454e-50	2.9143e-48	642	903	77	111
MGG_17103	24715.9	-0.458348	0.0308935	8.52259e-50	7.73888e-48	21430	29165	19238	30088
MGG_04660	1403.82	-1.19485	0.0813374	7.46808e-49	6.70843e-47	890	1183	1281	2104
MGG_00273	346.562	2.60915	0.178907	3.55742e-48	3.16156e-46	634	805	66	102
MGG_04437	3380.33	-0.807358	0.0555993	8.91827e-48	7.84244e-46	2498	3490	2839	4607
MGG_14269	626.986	1.78238	0.122864	1.09437e-47	9.52329e-46	980	1387	193	293
MGG_09212	2859.87	-0.841458	0.0582033	2.25758e-47	1.94431e-45	2110	2869	2460	3873
MGG_09260	1473.93	-1.14538	0.0799472	1.49008e-46	1.27022e-44	901	1342	1372	2127
MGG_03288	5575.56	-0.644745	0.0450501	1.84838e-46	1.55973e-44	4433	6153	4565	7166
MGG_04582	2308.5	0.970632	0.0678481	2.0083e-46	1.67774e-44	3042	4417	1086	1589
MGG_01159	7838.56	-0.577585	0.0407299	1.2039e-45	9.95783e-44	6357	8966	6336	9839
MGG_13187	1088.52	-1.29356	0.091584	2.68934e-45	2.20262e-43	657	872	1075	1572
MGG_06062	556.777	-1.8402	0.130527	3.89386e-45	3.15819e-43	234	360	614	873
MGG_07187	1310.7	1.19024	0.0846287	6.29688e-45	5.05809e-43	1898	2525	528	852
MGG_07832	1028.87	-1.32877	0.0946411	8.85925e-45	7.04859e-43	628	789	989	1547
MGG_01364	772.069	-1.55179	0.111081	2.37867e-44	1.87466e-42	430	518	761	1229
MGG_03101	1198.77	-1.18791	0.0853607	5.03762e-44	3.93311e-42	748	1031	1118	1756
MGG_01825	415.128	2.15825	0.155792	1.21233e-43	9.37758e-42	673	983	106	155
MGG_07278	1186.84	-1.18656	0.0857274	1.44012e-43	1.10374e-41	738	1025	1112	1730
MGG_01713	449.856	2.03944	0.147863	2.81804e-43	2.14017e-41	759	995	116	188
MGG_08501	425.696	-2.0105	0.145915	3.43024e-43	2.58164e-41	179	231	469	701
MGG_01085	1315.42	-1.17008	0.0849417	3.60152e-43	2.68635e-41	845	1116	1274	1840
MGG_06587	460.537	2.04044	0.148402	5.13412e-43	3.79561e-41	731	1078	130	178
MGG_06766	4309.45	-0.67813	0.0494726	9.19716e-43	6.73975e-41	3391	4669	3602	5525
MGG_04973	650.818	-1.59342	0.116841	2.3966e-42	1.74097e-40	324	465	679	996
MGG_00777	13499.2	-0.556579	0.0409448	4.38154e-42	3.15546e-40	10900	15783	10532	17329
MGG_02696	18813.5	-0.467191	0.0344692	7.51635e-42	5.3668e-40	15861	22648	14867	22685
MGG_13654	1649.27	1.04394	0.0770254	7.58483e-42	5.3698e-40	2203	3222	735	1119
MGG_05952	486.262	1.9032	0.140494	8.31212e-42	5.83525e-40	773	1099	134	221
MGG_15993	298.313	2.58464	0.190982	9.93327e-42	6.91521e-40	529	711	61	85
MGG_07443	268.006	2.77485	0.205229	1.18e-41	8.14685e-40	478	660	45	73
MGG_10111	252.295	2.90525	0.215438	1.90806e-41	1.30655e-39	452	631	42	60
MGG_09546	1999.45	-0.910982	0.0676576	2.52735e-41	1.71654e-39	1425	1951	1745	2761
MGG_02072	475.726	1.90311	0.143254	2.83417e-40	1.90941e-38	745	1087	142	202
MGG_09955	2691.7	0.832099	0.0627711	4.16135e-40	2.78111e-38	3502	4898	1257	2101
MGG_03383	2386.59	-0.922759	0.0696722	4.8681e-40	3.22763e-38	1670	2350	1990	3456
MGG_01092	2585.17	0.811811	0.0613932	6.45122e-40	4.24358e-38	3389	4613	1275	1954
MGG_00195	7868.91	0.550174	0.0417434	1.14541e-39	7.47557e-38	9629	13082	4383	6585
MGG_16714	790.501	-1.45963	0.111003	1.71237e-39	1.10893e-37	406	628	745	1274
MGG_08535	1663.14	1.03123	0.0787339	3.39667e-39	2.18275e-37	2221	3227	771	1099
MGG_00678	590.24	1.6798	0.128791	6.98019e-39	4.45134e-37	935	1252	174	315
MGG_02290	172.939	-6.23756	0.478296	7.13166e-39	4.51347e-37	5	6	225	366
MGG_07833	1896.27	-1.01317	0.0777632	8.38178e-39	5.26477e-37	1286	1764	1822	2490
MGG_07973	1283.83	-1.07322	0.0825436	1.19451e-38	7.44698e-37	838	1176	1175	1824
MGG_15036	676.48	-1.46569	0.112769	1.26792e-38	7.84608e-37	364	512	664	1051
MGG_08359	5607.23	-0.596298	0.0459968	1.96016e-38	1.20406e-36	4497	6381	4602	7006
MGG_08180	2696.29	-0.783552	0.0605892	2.96188e-38	1.8061e-36	1985	2849	2276	3616
MGG_07606	377.451	2.07139	0.160489	4.12194e-38	2.49527e-36	621	863	98	152
MGG_16375	964.38	-1.27943	0.0998507	1.37978e-37	8.29256e-36	536	844	924	1431
MGG_03663	4005.16	-0.659308	0.0519043	5.73623e-37	3.42289e-35	3111	4462	3324	5122
MGG_04743	1504.07	-0.958758	0.0768621	1.03832e-35	6.15185e-34	1053	1431	1324	2106
MGG_07517	741.447	-1.36584	0.109522	1.07614e-35	6.33102e-34	433	574	694	1160
MGG_01553	867.076	1.28346	0.103109	1.4412e-35	8.41945e-34	1273	1714	327	548
MGG_00814	1830.72	-0.874236	0.0704758	2.46238e-35	1.42852e-33	1341	1796	1602	2477
MGG_01373	1566.48	-0.950647	0.0770809	6.009e-35	3.46201e-33	1069	1534	1428	2113
MGG_05059	568.511	1.65892	0.135435	1.70455e-34	9.75328e-33	903	1196	162	317
MGG_07756	3173.33	0.691848	0.056519	1.87727e-34	1.06685e-32	4005	5526	1661	2510
MGG_06865	674.742	1.47814	0.12141	4.23538e-34	2.3907e-32	1011	1400	263	343
MGG_00634	660.277	-1.37845	0.114444	2.06693e-33	1.15887e-31	379	513	626	1026
MGG_15354	481.231	-1.61122	0.134431	4.23277e-33	2.35737e-31	245	331	503	739
MGG_06650	8371.95	-0.499867	0.0417651	5.19345e-33	2.87325e-31	7011	9878	6756	10074
MGG_00312	257.253	2.3945	0.200425	6.72554e-33	3.69639e-31	450	599	54	88
MGG_17678	400.565	-1.76082	0.14753	7.74287e-33	4.22771e-31	184	261	408	663
MGG_16187	5141.74	-1.32485	0.111243	1.05542e-32	5.72532e-31	2882	4294	5296	7183
MGG_05074	3916.07	-0.616432	0.0519614	1.83642e-32	9.89772e-31	3156	4362	3251	4890
MGG_03593	542.816	-1.48673	0.12614	4.5903e-32	2.45817e-30	284	412	550	824
MGG_10497	294.256	2.20983	0.187509	4.65299e-32	2.47587e-30	509	660	78	100
MGG_02109	295.365	2.16315	0.184296	8.20074e-32	4.33601e-30	477	705	69	118
MGG_16596	154.113	3.57408	0.305081	1.06527e-31	5.59704e-30	291	400	17	24
MGG_03102	761.22	-1.25587	0.107339	1.27387e-31	6.6512e-30	461	630	749	1087
MGG_17828	295.764	2.13133	0.183007	2.4011e-31	1.24589e-29	494	675	79	109
MGG_08776	296.485	2.18688	0.187843	2.51778e-31	1.29837e-29	489	700	62	125
MGG_11750	1378.97	0.965049	0.0830427	3.21888e-31	1.64973e-29	1854	2580	657	942
MGG_13013	2147.52	-0.76103	0.0656477	4.49084e-31	2.28759e-29	1626	2250	1845	2798
MGG_08547	500.947	1.57776	0.136146	4.70011e-31	2.37968e-29	783	1039	161	275
MGG_03521	7852.77	-0.495567	0.0428243	5.70607e-31	2.8716e-29	6614	9245	6351	9404
MGG_03915	586.796	1.42818	0.123879	9.44451e-31	4.72451e-29	868	1214	220	326
MGG_13622	107.612	-4.90889	0.432605	7.65041e-30	3.80426e-28	5	12	143	215
MGG_01490	23649.2	0.354986	0.0314298	1.39607e-29	6.90105e-28	26976	37649	13894	21923
MGG_12923	1307.32	-0.968324	0.0858071	1.55842e-29	7.65825e-28	933	1212	1118	1887
MGG_06494	1347.99	0.942263	0.0835635	1.72388e-29	8.42181e-28	1757	2575	625	965
MGG_02407	2045.87	-0.874938	0.0780364	3.56375e-29	1.7309e-27	1468	2053	1651	2982
MGG_09842	1402.46	0.914281	0.0816092	3.93463e-29	1.89999e-27	1875	2577	679	987
MGG_08201	766.779	1.19034	0.107312	1.36667e-28	6.56161e-27	1095	1496	318	486
MGG_04436	7423.7	0.497377	0.0449383	1.79344e-28	8.56135e-27	8615	12620	4151	6462
MGG_10239	276.427	-2.0566	0.186083	2.14276e-28	1.01708e-26	122	136	287	487
MGG_07877	623.74	1.41999	0.12877	2.81942e-28	1.3307e-26	955	1238	254	321
MGG_15353	433.183	-1.54941	0.141348	5.84195e-28	2.74178e-26	223	315	420	701
MGG_03977	133.074	3.76075	0.345065	1.16945e-27	5.45786e-26	237	370	16	15
MGG_09131	231.299	-2.28007	0.209761	1.60496e-27	7.4488e-26	92	97	277	373
MGG_12767	5480.37	-0.493711	0.0454936	1.94427e-27	8.9737e-26	4649	6420	4364	6659
MGG_08980	2908.44	-0.6221	0.0579444	6.88511e-27	3.16034e-25	2361	3207	2348	3742
MGG_16668	685.778	-1.19009	0.11208	2.45239e-26	1.11952e-24	436	577	660	974
MGG_13239	284.763	1.92426	0.181819	3.56002e-26	1.61632e-24	460	637	79	126
MGG_02921	1559.16	0.81121	0.0769623	5.62839e-26	2.5416e-24	2047	2775	781	1162
MGG_03336	570.068	1.30846	0.124427	7.29852e-26	3.27806e-24	840	1132	221	344
MGG_01325	938.779	-1.01948	0.0970119	7.86534e-26	3.51374e-24	623	887	876	1277
MGG_07144	530.072	1.37356	0.13077	8.31097e-26	3.69308e-24	790	1065	209	296
MGG_06726	2162.44	-0.679759	0.0654222	2.7437e-25	1.21274e-23	1722	2313	1804	2779
MGG_07331	3903.57	0.552056	0.0531374	2.77613e-25	1.22062e-23	4647	6679	2117	3348
MGG_13518	255.019	2.03443	0.195945	2.9738e-25	1.30069e-23	430	565	62	112
MGG_02489	1109.04	0.931413	0.0897166	3.00303e-25	1.30663e-23	1465	2083	510	807
MGG_04913	17413.8	-0.377401	0.0365061	4.74173e-25	2.05246e-23	15108	21878	13128	20863
MGG_04927	428.171	1.49485	0.144674	5.02194e-25	2.16254e-23	642	898	147	241
MGG_14904	681.826	1.18637	0.115215	7.26553e-25	3.11263e-23	934	1382	283	434
MGG_13107	775.328	-1.08935	0.105893	8.04607e-25	3.42943e-23	519	682	731	1076
MGG_13782	8355.1	0.408941	0.0397896	8.89326e-25	3.77128e-23	9813	13344	4846	7521
MGG_08622	8588.27	0.439815	0.0428617	1.05318e-24	4.44359e-23	9857	14288	4842	7758
MGG_09134	1095.13	0.923494	0.0903535	1.59847e-24	6.71034e-23	1494	1984	511	791
MGG_04677	1822.46	-0.737677	0.072744	3.64382e-24	1.52202e-22	1438	1870	1571	2336
MGG_04465	13500.3	-0.392855	0.0387967	4.23588e-24	1.76053e-22	12221	16062	10510	15805
MGG_05992	1215.45	-0.87079	0.0862303	5.61363e-24	2.3216e-22	871	1224	1023	1704
MGG_05193	8914.79	0.392829	0.0389155	5.84809e-24	2.40665e-22	10315	14315	5175	8120
MGG_00495	1159.23	-1.02803	0.101993	6.81705e-24	2.79165e-22	778	1083	941	1796
MGG_03464	1203.41	-0.856221	0.085274	1.00836e-23	4.10921e-22	855	1234	1049	1622
MGG_10005	205.98	7.45478	0.742518	1.01804e-23	4.12848e-22	430	561	3	1
MGG_00987	3985.66	-0.520612	0.051884	1.07887e-23	4.35406e-22	3288	4697	3140	4970
MGG_06953	784.271	1.07663	0.108019	2.12408e-23	8.53103e-22	1059	1536	355	509
MGG_03900	2439.69	0.634012	0.0639656	3.70081e-23	1.47926e-21	3080	4116	1319	1962
MGG_06187	147.368	2.73991	0.277071	4.65433e-23	1.85153e-21	268	355	22	45
MGG_12697	362.612	-1.51331	0.153181	5.12264e-23	2.02818e-21	186	273	368	555
MGG_05989	433.588	1.4268	0.145427	1.0084e-22	3.97368e-21	647	887	170	231
MGG_04329	1009.99	0.93092	0.0954025	1.70799e-22	6.69886e-21	1373	1839	489	700
MGG_00369	394.697	1.47553	0.151658	2.26014e-22	8.82298e-21	585	828	149	208
MGG_06875	3799.89	-0.501158	0.0516409	2.87995e-22	1.11903e-20	3217	4435	3011	4659
MGG_07842	682.766	-1.07499	0.111051	3.66317e-22	1.41676e-20	454	613	635	955
MGG_06033	2575.43	0.614563	0.0636321	4.5438e-22	1.74926e-20	3147	4452	1324	2205
MGG_03920	8861.31	-0.38733	0.0402441	6.30113e-22	2.41466e-20	7743	10965	6863	10401
MGG_04990	1066.19	-0.862255	0.0895948	6.3357e-22	2.41682e-20	762	1082	928	1443
MGG_00063	1986.2	0.656154	0.0682608	7.08417e-22	2.69005e-20	2492	3418	1029	1633
MGG_04744	226.988	2.01069	0.20963	8.67253e-22	3.27829e-20	377	503	69	84
MGG_15861	2044.09	-0.641381	0.0669967	1.03525e-21	3.8957e-20	1657	2220	1675	2619
MGG_06189	13853.5	0.329894	0.0345207	1.21905e-21	4.5668e-20	15815	21699	8295	12851
MGG_05785	2920.23	0.568711	0.0595797	1.3559e-21	5.05679e-20	3530	4961	1630	2404
MGG_03245	154.538	2.49675	0.261759	1.45092e-21	5.3871e-20	271	368	28	53
MGG_13426	440.894	-1.36524	0.144277	3.00197e-21	1.10967e-19	273	320	444	641
MGG_16107	356.132	-1.51429	0.160513	3.94643e-21	1.45235e-19	191	259	325	600
MGG_04194	102.371	3.5614	0.378265	4.72685e-21	1.73193e-19	202	252	14	13
MGG_04432	3485.56	-0.585962	0.0622834	5.05727e-21	1.84491e-19	2895	3860	2981	4145
MGG_07535	467.452	-1.31062	0.139907	7.40776e-21	2.69063e-19	299	347	456	687
MGG_04545	2653.36	-0.583928	0.0623789	7.90006e-21	2.85702e-19	2152	3014	2218	3232
MGG_07306	280.853	1.71563	0.183834	1.03414e-20	3.72378e-19	446	602	79	150
MGG_11513	13274.9	0.352579	0.0377988	1.08111e-20	3.87621e-19	15081	21169	8050	11952
MGG_12154	3563.55	-0.498007	0.0535004	1.29681e-20	4.62032e-19	3036	4142	2851	4320
MGG_03727	8353.81	-0.393631	0.0422884	1.29971e-20	4.62032e-19	7250	10366	6273	10141
MGG_01230	1694.08	-0.702004	0.0754739	1.38768e-20	4.91214e-19	1289	1854	1465	2127
MGG_14882	185.069	2.16055	0.232808	1.68855e-20	5.95195e-19	314	418	51	64
MGG_00978	1330.31	-0.76344	0.082368	1.88514e-20	6.61699e-19	993	1413	1097	1805
MGG_06644	969.314	0.889835	0.0960144	1.90163e-20	6.64694e-19	1319	1731	464	704
MGG_05063	11984.7	-0.34313	0.0370304	1.92939e-20	6.71588e-19	10631	15130	8992	14132
MGG_17713	138.577	2.57805	0.278445	2.06842e-20	7.16994e-19	235	346	25	44
MGG_17901	3725.1	-0.495924	0.0535891	2.15846e-20	7.45116e-19	3214	4290	2889	4646
MGG_04595	130.525	2.68408	0.290159	2.23705e-20	7.69067e-19	226	326	22	39
MGG_00527	2663.38	-0.552598	0.0601104	3.81833e-20	1.30731e-18	2206	3044	2170	3271
MGG_13219	1146.33	0.81273	0.0884402	3.94316e-20	1.34454e-18	1483	2077	545	895
MGG_01300	2018.62	0.657252	0.0716221	4.44635e-20	1.50995e-18	2535	3479	1003	1720
MGG_04248	174.292	-2.0746	0.226744	5.71679e-20	1.93352e-18	70	92	198	283
MGG_03416	1365.44	0.752934	0.0824263	6.56305e-20	2.21079e-18	1705	2482	675	1083
MGG_02690	3025.29	-0.530448	0.0580884	6.74145e-20	2.26177e-18	2515	3506	2470	3662
MGG_05630	611.336	1.10029	0.120826	8.51267e-20	2.84323e-18	874	1144	272	394
MGG_08426	89.9784	-3.28343	0.360576	8.54262e-20	2.84323e-18	22	18	109	172
MGG_15601	848.907	0.942312	0.10349	8.59931e-20	2.85074e-18	1102	1626	402	596
MGG_10131	856.626	-0.913185	0.10067	1.17867e-19	3.89195e-18	628	812	741	1193
MGG_13326	640.774	-1.03929	0.114668	1.26301e-19	4.15402e-18	423	598	595	884
MGG_02899	442.044	1.27025	0.140179	1.2848e-19	4.20911e-18	641	878	176	270
MGG_09867	246.151	1.79169	0.198301	1.63699e-19	5.34196e-18	388	539	84	103
MGG_06936	7216.57	0.373819	0.0414526	1.91578e-19	6.22741e-18	8307	11512	4256	6570
MGG_04569	706.919	-0.984837	0.109281	2.0233e-19	6.55142e-18	472	686	636	982
MGG_10720	227.892	-1.74505	0.19393	2.29147e-19	7.3911e-18	109	145	242	360
MGG_04617	1589.99	-0.683784	0.0761432	2.70172e-19	8.68082e-18	1207	1773	1324	2054
MGG_08725	20543.8	-0.301597	0.0336277	3.00016e-19	9.60283e-18	18476	26410	15249	23869
MGG_14874	909.278	-0.892978	0.0998971	3.92786e-19	1.25242e-17	685	852	807	1223
MGG_06403	752.232	-0.995819	0.11146	4.09721e-19	1.30145e-17	483	750	649	1093
MGG_00399	3073.89	-0.559319	0.0626413	4.3018e-19	1.36126e-17	2491	3563	2589	3663
MGG_09919	3430.66	0.497528	0.0557404	4.42446e-19	1.39479e-17	4028	5764	1949	2941
MGG_00683	1576.08	-0.66747	0.0749728	5.44416e-19	1.70979e-17	1263	1694	1297	2039
MGG_03947	2103.72	-0.662739	0.0746626	6.90244e-19	2.15966e-17	1655	2303	1854	2531
MGG_00494	372.891	-1.32289	0.149226	7.65006e-19	2.38465e-17	221	296	361	556
MGG_01128	819.461	0.927477	0.104907	9.49429e-19	2.94852e-17	1069	1551	395	573
MGG_09080	1477.72	0.692653	0.0783784	9.80581e-19	3.03399e-17	1854	2594	745	1209
MGG_10525	1170.52	0.764995	0.086616	1.02792e-18	3.16872e-17	1502	2083	591	901
MGG_06642	2542.57	-0.546115	0.0619456	1.18572e-18	3.64173e-17	2115	2908	2083	3094
MGG_13815	3467.82	0.51485	0.0584262	1.22958e-18	3.7626e-17	4118	5814	2009	2874
MGG_10865	2170.05	0.585038	0.066549	1.48106e-18	4.51562e-17	2630	3711	1196	1785
MGG_17595	1242.11	0.754656	0.0862571	2.15412e-18	6.54383e-17	1568	2239	601	1002
MGG_03065	1218.34	-0.750739	0.0858142	2.16359e-18	6.54878e-17	899	1318	1049	1577
MGG_08026	470.435	1.18372	0.135863	2.96964e-18	8.95609e-17	655	938	196	299
MGG_15700	8683.07	0.903041	0.103749	3.20121e-18	9.61974e-17	11773	15664	4369	5902
MGG_18017	949.919	0.853153	0.0981786	3.63047e-18	1.08706e-16	1201	1790	460	706
MGG_05383	86.1346	3.55515	0.409251	3.72172e-18	1.1104e-16	152	237	11	12
MGG_09400	198.862	1.88105	0.216547	3.73606e-18	1.11071e-16	324	436	55	92
MGG_10931	345.285	1.4217	0.163771	3.92163e-18	1.16175e-16	515	711	114	214
MGG_06503	2182.57	0.566944	0.065331	4.02714e-18	1.18879e-16	2650	3694	1181	1853
MGG_02425	1010.23	-0.809483	0.0935081	4.85107e-18	1.42696e-16	779	997	874	1338
MGG_15429	314.486	1.45077	0.167678	5.05535e-18	1.48184e-16	461	663	112	179
MGG_08008	797.05	0.914998	0.105763	5.08647e-18	1.48575e-16	1049	1487	388	558
MGG_08552	98.858	3.02618	0.349916	5.22692e-18	1.52145e-16	171	260	16	21
MGG_03569	1432.06	-0.684527	0.0794333	6.83504e-18	1.98264e-16	1149	1513	1213	1817
MGG_08656	355.144	1.38024	0.160214	6.99376e-18	2.02166e-16	554	684	131	209
MGG_03914	221.833	1.74414	0.202521	7.16915e-18	2.06521e-16	350	481	68	108
MGG_01575	1742.07	-0.696175	0.0809673	8.09553e-18	2.31611e-16	1385	1847	1350	2414
MGG_14971	5798.3	0.467843	0.0544115	8.09556e-18	2.31611e-16	6848	9516	3479	4810
MGG_10447	24499	0.279806	0.0325721	8.66897e-18	2.47169e-16	27010	38501	14977	23135
MGG_08055	2173.57	-0.5842	0.0680328	8.92445e-18	2.53588e-16	1750	2485	1822	2641
MGG_00604	11342.1	-0.354281	0.0412987	9.61137e-18	2.72181e-16	10149	14064	8878	12901
MGG_03298	77.4537	4.09056	0.477395	1.04848e-17	2.95911e-16	160	193	4	11
MGG_06991	578.202	-1.06344	0.124259	1.14587e-17	3.22309e-16	409	494	518	833
MGG_07200	21540.8	-0.315882	0.0370478	1.51052e-17	4.23453e-16	19621	27041	16640	24244
MGG_07466	1750.63	-0.615598	0.0722282	1.55528e-17	4.34542e-16	1447	1905	1433	2214
MGG_03600	5245.04	-0.406709	0.0478798	1.98997e-17	5.54141e-16	4535	6456	4108	6160
MGG_06302	1285.31	-0.712436	0.0841453	2.52384e-17	7.0047e-16	988	1387	1037	1734
MGG_08983	305.674	1.61619	0.191145	2.78396e-17	7.70106e-16	487	623	123	128
MGG_00865	3289.96	-0.482689	0.0571546	3.03211e-17	8.35982e-16	2833	3828	2662	3908
MGG_08758	3825.65	0.48176	0.0570973	3.24097e-17	8.90628e-16	4487	6371	2249	3209
MGG_11534	1751.65	-0.604261	0.0717304	3.63663e-17	9.96078e-16	1441	1935	1408	2241
MGG_04657	301.985	1.45138	0.172455	3.89584e-17	1.06359e-15	434	649	106	174
MGG_15950	156.613	2.12747	0.25294	4.0668e-17	1.10665e-15	271	347	34	68
MGG_02617	2624.43	0.529304	0.0629467	4.14337e-17	1.12382e-15	3223	4293	1493	2188
MGG_03316	533.098	-1.05389	0.12562	4.88279e-17	1.32009e-15	358	485	469	779
MGG_01783	600.059	1.01197	0.120703	5.11891e-17	1.37946e-15	845	1098	266	420
MGG_10723	680.383	-0.943527	0.112629	5.415e-17	1.45456e-15	493	633	619	915
MGG_03236	7303.2	0.363653	0.0435755	7.0994e-17	1.90091e-15	8314	11717	4207	6850
MGG_08498	247.671	-1.53985	0.184602	7.33995e-17	1.95904e-15	135	172	246	390
MGG_04425	1558.11	0.646539	0.0775315	7.48909e-17	1.99248e-15	1999	2608	810	1286
MGG_10456	1237.16	-0.695792	0.0834833	7.7821e-17	2.06386e-15	977	1316	1039	1593
MGG_02774	1914.47	-0.607106	0.0728884	8.13522e-17	2.15068e-15	1477	2238	1557	2430
MGG_10969	952.415	-0.848425	0.102168	1.00483e-16	2.64807e-15	640	1032	820	1296
MGG_04489	4991.91	-0.398762	0.0480477	1.04725e-16	2.75117e-15	4347	6150	3767	6049
MGG_16739	10673.7	0.316352	0.0381205	1.05223e-16	2.75559e-15	11946	16911	6350	10067
MGG_06131	899.975	-0.830398	0.100153	1.12047e-16	2.92513e-15	639	946	748	1253
MGG_17961	409.965	1.20162	0.145243	1.30438e-16	3.39463e-15	576	816	171	256
MGG_08446	699.555	0.96785	0.117041	1.34746e-16	3.49586e-15	915	1343	344	462
MGG_17345	585.967	-0.98564	0.119204	1.35602e-16	3.50719e-15	409	546	516	830
MGG_11496	76.1636	3.72706	0.450895	1.38638e-16	3.57464e-15	150	191	10	8
MGG_13021	471.152	1.18556	0.143785	1.64692e-16	4.23335e-15	710	871	177	325
MGG_03149	2697.44	-0.501031	0.0608487	1.81005e-16	4.63839e-15	2226	3224	2151	3289
MGG_06125	1165.74	-0.707591	0.0859812	1.87836e-16	4.79872e-15	913	1237	990	1494
MGG_13907	158.75	-1.95111	0.237317	2.00899e-16	5.11679e-15	73	84	174	258
MGG_01267	780.367	-0.856661	0.104521	2.48344e-16	6.30597e-15	571	780	657	1086
MGG_05690	721.054	0.899657	0.109772	2.49208e-16	6.30874e-15	955	1328	350	513
MGG_04118	4486.58	-0.435771	0.0532359	2.70804e-16	6.83474e-15	3953	5297	3608	5215
MGG_04464	722.787	0.9027	0.110329	2.79384e-16	7.03004e-15	985	1300	329	543
MGG_05139	474.716	1.12644	0.137683	2.80446e-16	7.03557e-15	637	955	210	301
MGG_05652	559.005	-1.02343	0.125136	2.87272e-16	7.18525e-15	388	507	479	825
MGG_15774	4394.96	0.407777	0.0500839	3.8918e-16	9.70509e-15	5068	7137	2585	3909
MGG_06095	1352.51	-0.660296	0.0812762	4.50679e-16	1.12053e-14	1069	1484	1085	1786
MGG_03123	154.995	2.0226	0.24925	4.86749e-16	1.20662e-14	242	368	40	66
MGG_01601	1302.62	-0.660056	0.0814459	5.308e-16	1.31192e-14	1038	1417	1064	1691
MGG_04304	84.2178	3.18749	0.393757	5.72355e-16	1.41046e-14	148	222	15	13
MGG_10286	421.798	-1.26255	0.156086	6.02737e-16	1.48096e-14	267	335	352	699
MGG_00552	1039.24	-0.744583	0.0922334	6.86973e-16	1.68298e-14	791	1097	910	1317
MGG_12523	3821.7	0.489987	0.0607838	7.55859e-16	1.84633e-14	4391	6519	2245	3187
MGG_08975	1645.85	-0.607825	0.0754531	7.90406e-16	1.92509e-14	1325	1846	1387	2015
MGG_06408	1308.29	-0.66509	0.0825924	8.10067e-16	1.96724e-14	1059	1393	1102	1652
MGG_00843	1265.11	0.672054	0.0834756	8.21919e-16	1.99023e-14	1606	2170	653	1030
MGG_08253	394.579	-1.16352	0.144569	8.40155e-16	2.02545e-14	244	350	365	577
MGG_07763	124.168	2.31501	0.28765	8.41313e-16	2.02545e-14	196	313	27	45
MGG_11575	207.724	1.6898	0.210011	8.5372e-16	2.04942e-14	310	466	68	101
MGG_03144	632.577	-0.972719	0.121104	9.58188e-16	2.29361e-14	431	612	523	943
MGG_00940	515.624	1.03533	0.129195	1.11302e-15	2.65662e-14	709	975	235	345
MGG_10027	169.754	-1.82557	0.228109	1.2138e-15	2.88891e-14	70	113	186	267
MGG_06428	2071.45	-0.531039	0.066386	1.25168e-15	2.97061e-14	1728	2393	1670	2540
MGG_01160	3045.55	-0.450983	0.0564332	1.33351e-15	3.15586e-14	2629	3629	2390	3663
MGG_06782	346.264	1.25995	0.157736	1.37474e-15	3.24424e-14	499	689	139	212
MGG_13188	988.943	0.745958	0.0938667	1.91086e-15	4.49671e-14	1282	1725	505	765
MGG_07545	406.4	1.198	0.150983	2.11032e-15	4.95213e-14	544	843	176	246
MGG_01535	3395.67	-0.429422	0.0541803	2.26685e-15	5.30455e-14	2933	4113	2642	4068
MGG_01940	207.443	-1.60665	0.202744	2.28974e-15	5.34315e-14	109	139	218	316
MGG_11148	1057.46	-0.726368	0.0918521	2.61512e-15	6.08544e-14	794	1148	918	1340
MGG_08256	3181.91	-0.442386	0.0560761	3.0452e-15	7.06656e-14	2805	3741	2475	3839
MGG_06134	374.546	-1.18162	0.149817	3.09293e-15	7.15743e-14	239	318	336	567
MGG_07630	227.57	-1.52074	0.193047	3.33854e-15	7.70447e-14	113	175	228	354
MGG_10466	434.79	-1.08896	0.1385	3.76473e-15	8.66406e-14	295	378	402	615
MGG_18036	83.8439	-2.77227	0.352913	3.9855e-15	9.14695e-14	27	24	103	146
MGG_07571	324.619	1.2792	0.162942	4.13972e-15	9.47485e-14	470	648	129	197
MGG_07289	1841.12	0.572369	0.0729238	4.19832e-15	9.58271e-14	2192	3179	1027	1513
MGG_06371	4414.85	-0.384952	0.0490674	4.31691e-15	9.82655e-14	3892	5427	3399	5205
MGG_01094	116.276	2.29504	0.293092	4.86152e-15	1.10362e-13	195	276	26	42
MGG_11259	9258.33	-0.31504	0.0402443	4.94931e-15	1.1205e-13	8258	11874	6901	10803
MGG_06917	513.401	1.02145	0.130645	5.34471e-15	1.20675e-13	687	994	219	369
MGG_15022	1058.02	-0.734149	0.093941	5.49618e-15	1.2376e-13	768	1177	908	1363
MGG_10187	173.077	-1.78534	0.228709	5.89517e-15	1.32388e-13	78	111	199	254
MGG_06250	2469.99	-0.483759	0.0619831	5.96461e-15	1.33588e-13	2141	2857	1944	3017
MGG_12214	661.523	0.896033	0.115315	7.83033e-15	1.74905e-13	889	1198	326	465
MGG_01542	56.9414	-3.89289	0.501057	7.88827e-15	1.7573e-13	3	15	75	108
MGG_10001	69.4449	3.61189	0.465152	8.16634e-15	1.8144e-13	112	207	8	10
MGG_17900	574.607	-0.942598	0.121472	8.50804e-15	1.88439e-13	385	577	505	801
MGG_07177	1758.88	-0.613755	0.0790972	8.52646e-15	1.88439e-13	1408	1984	1341	2373
MGG_06610	106.214	2.4077	0.310421	8.74898e-15	1.92847e-13	179	257	23	35
MGG_17072	3693.8	-0.414241	0.0535758	1.05988e-14	2.33005e-13	3206	4503	2904	4341
MGG_00395	123.386	-2.1978	0.285235	1.30615e-14	2.86394e-13	56	49	131	220
MGG_01941	847.692	-0.792242	0.102875	1.35015e-14	2.95266e-13	651	851	757	1078
MGG_16418	108.44	2.4645	0.320113	1.37277e-14	2.9943e-13	196	250	16	43
MGG_04757	2546.99	-0.547209	0.0710934	1.3925e-14	3.02941e-13	2209	2787	2148	3005
MGG_09236	516.534	-1.02332	0.133163	1.5333e-14	3.32706e-13	372	451	441	764
MGG_01170	357.422	1.21917	0.158774	1.60751e-14	3.47905e-13	489	733	154	213
MGG_04847	148.931	2.00057	0.261682	2.08903e-14	4.5095e-13	221	365	46	55
MGG_03155	2889.02	-0.445698	0.0584395	2.40905e-14	5.18691e-13	2511	3432	2289	3431
MGG_14154	285.241	1.3565	0.177911	2.44825e-14	5.25775e-13	407	593	117	156
MGG_09566	174.312	-1.68366	0.221037	2.59419e-14	5.55688e-13	81	121	184	272
MGG_06175	1389.59	-0.628774	0.0827782	3.05703e-14	6.53157e-13	1167	1473	1116	1801
MGG_00071	153.022	1.87512	0.246999	3.16014e-14	6.73464e-13	243	344	41	73
MGG_08262	1067.34	0.689036	0.0908801	3.40761e-14	7.24355e-13	1377	1817	550	858
MGG_05948	1375.53	0.61359	0.0812247	4.21353e-14	8.93397e-13	1728	2312	715	1166
MGG_08832	2299.58	-0.481692	0.0637749	4.25359e-14	8.99607e-13	1988	2673	1789	2837
MGG_07768	3173.97	-0.438231	0.0580388	4.33105e-14	9.13677e-13	2721	3841	2537	3721
MGG_04059	444.345	1.04519	0.138454	4.38527e-14	9.22785e-13	605	854	193	308
MGG_00969	2007.37	0.542474	0.0719438	4.6907e-14	9.84575e-13	2373	3431	1150	1646
MGG_06203	19822.5	-0.596935	0.0792327	4.92288e-14	1.03072e-12	16301	22008	16968	23675
MGG_02716	837.44	-0.752381	0.0998733	4.9454e-14	1.03285e-12	637	880	717	1090
MGG_01489	967.441	-0.717694	0.0953291	5.12885e-14	1.06849e-12	720	1069	801	1279
MGG_00755	778.79	0.79438	0.105528	5.16582e-14	1.07351e-12	1028	1367	392	586
MGG_04400	6461.05	0.33401	0.0443936	5.31882e-14	1.10257e-12	7225	10351	3851	6004
MGG_01309	906.658	0.758942	0.101056	5.90819e-14	1.22171e-12	1160	1609	482	667
MGG_17278	1212.8	0.660407	0.0880384	6.31627e-14	1.30287e-12	1549	2049	662	945
MGG_08436	58.9277	3.98886	0.532174	6.60964e-14	1.36002e-12	112	158	5	7
MGG_07595	191.769	-1.56579	0.209238	7.25019e-14	1.48816e-12	100	135	199	292
MGG_06405	468.147	1.04546	0.13972	7.28869e-14	1.4924e-12	607	942	199	331
MGG_13448	295.745	1.29467	0.173101	7.4735e-14	1.52649e-12	432	587	124	168
MGG_01057	405.152	-1.06046	0.141962	8.0168e-14	1.63347e-12	268	371	367	578
MGG_17041	2030.65	0.506977	0.0678967	8.21103e-14	1.66898e-12	2467	3318	1147	1736
MGG_10394	46.4819	-4.7679	0.639057	8.59813e-14	1.74342e-12	3	5	67	84
MGG_09445	108.84	2.32067	0.311697	9.67408e-14	1.95683e-12	191	246	30	31
MGG_12958	853.54	0.767335	0.103261	1.0778e-13	2.17486e-12	1144	1454	435	649
MGG_06648	911.633	-0.721525	0.0971126	1.08784e-13	2.18983e-12	721	949	749	1214
MGG_10854	975.127	-0.737238	0.0993805	1.18602e-13	2.38173e-12	704	1086	855	1231
MGG_07599	141.308	1.924	0.259748	1.2902e-13	2.58474e-12	233	311	35	68
MGG_00124	2182.31	-0.483676	0.0653298	1.32543e-13	2.64896e-12	1827	2610	1717	2669
MGG_04482	820.419	-0.748609	0.101126	1.33418e-13	2.66009e-12	633	853	704	1063
MGG_01111	3095.02	-0.418083	0.0565253	1.39944e-13	2.78355e-12	2668	3790	2386	3717
MGG_06660	535.497	0.941007	0.127241	1.40882e-13	2.78441e-12	710	1004	258	370
MGG_00431	3373.13	-0.425987	0.0576012	1.40922e-13	2.78441e-12	2948	4059	2511	4202
MGG_02105	448.295	-0.999062	0.135092	1.40987e-13	2.78441e-12	310	416	402	628
MGG_09755	607.018	-0.858654	0.116408	1.62793e-13	3.20748e-12	437	614	525	825
MGG_00460	444.104	1.1306	0.153369	1.68388e-13	3.30991e-12	673	788	208	263
MGG_06396	2571.78	-0.456133	0.0619191	1.75035e-13	3.43249e-12	2200	3084	1956	3196
MGG_04431	525.992	-0.950943	0.129272	1.89301e-13	3.70357e-12	341	539	468	728
MGG_17504	1432.09	-0.576681	0.078449	1.96669e-13	3.83873e-12	1199	1590	1151	1805
MGG_17123	201.557	1.5393	0.209531	2.03587e-13	3.96448e-12	306	423	72	105
MGG_02487	826.247	-0.739773	0.100713	2.052e-13	3.98661e-12	634	870	709	1066
MGG_00505	3366.9	0.400298	0.0546384	2.36569e-13	4.58538e-12	3888	5438	1970	3027
MGG_16195	4263.3	-0.375028	0.0512284	2.46659e-13	4.76988e-12	3726	5330	3195	5129
MGG_03301	1544.58	0.57325	0.0784774	2.77989e-13	5.36333e-12	1858	2641	870	1256
MGG_06692	1030.72	-0.663567	0.0908598	2.81e-13	5.40893e-12	807	1137	840	1344
MGG_14702	93.0803	2.47518	0.339248	2.96286e-13	5.69005e-12	157	230	15	35
MGG_05133	652.393	-0.85337	0.116983	2.99078e-13	5.7305e-12	449	691	548	910
MGG_12300	1064.48	0.65796	0.0903166	3.21596e-13	6.14785e-12	1349	1815	554	870
MGG_06668	1770.38	-0.517524	0.0712064	3.65018e-13	6.962e-12	1502	2034	1423	2160
MGG_01359	1630.5	0.539655	0.0742941	3.76467e-13	7.16402e-12	1975	2726	883	1413
MGG_07173	698.395	-0.822451	0.113277	3.85553e-13	7.32024e-12	515	715	565	991
MGG_03196	633.096	-0.826274	0.11393	4.09293e-13	7.75336e-12	468	642	548	846
MGG_05051	177.167	-1.5731	0.217206	4.407e-13	8.32942e-12	91	126	175	284
MGG_04212	4509.05	0.381952	0.0527538	4.47738e-13	8.44335e-12	5207	7195	2745	3953
MGG_01261	1780.09	0.515237	0.0712148	4.6563e-13	8.76098e-12	2153	2937	991	1533
MGG_02084	444.359	1.00392	0.138788	4.70755e-13	8.8375e-12	593	853	204	304
MGG_01370	135.585	1.98979	0.275385	4.99225e-13	9.35095e-12	199	338	31	65
MGG_03654	128.699	1.96093	0.272708	6.45071e-13	1.20557e-11	211	288	31	61
MGG_00408	2296.37	-0.460038	0.0640697	6.95718e-13	1.29733e-11	1980	2724	1758	2842
MGG_00712	737.448	-0.772361	0.107684	7.36702e-13	1.37069e-11	579	739	625	978
MGG_04191	7636.36	-0.292444	0.0408725	8.36523e-13	1.55296e-11	6974	9735	5714	8753
MGG_06191	933.696	-0.677076	0.0950189	1.03554e-12	1.91816e-11	745	1000	767	1216
MGG_10189	1471.17	-0.552221	0.0776154	1.12044e-12	2.07084e-11	1222	1681	1154	1873
MGG_04206	708.294	0.785251	0.110498	1.19058e-12	2.19561e-11	934	1242	341	559
MGG_02805	2424.81	0.975295	0.137272	1.20488e-12	2.21709e-11	3288	4535	994	1880
MGG_10604	1162.07	-0.615356	0.0866798	1.25487e-12	2.304e-11	913	1328	943	1484
MGG_01570	613.469	-0.842573	0.118696	1.26026e-12	2.30881e-11	447	620	558	786
MGG_02499	759.32	-0.740832	0.104447	1.31337e-12	2.40086e-11	582	801	635	1005
MGG_05956	2431.81	0.440191	0.0621769	1.44512e-12	2.63593e-11	2875	3931	1389	2168
MGG_05454	365.224	-1.08106	0.152878	1.53432e-12	2.79253e-11	223	352	336	519
MGG_14767	478.282	0.941224	0.133203	1.5936e-12	2.89412e-11	655	871	219	346
MGG_11776	3477.01	0.451646	0.0639462	1.63063e-12	2.95494e-11	4024	5762	2111	2889
MGG_08258	4518.18	-0.344089	0.0487317	1.65453e-12	2.99177e-11	4027	5672	3413	5296
MGG_03220	1145.85	0.623087	0.0883445	1.75201e-12	3.16119e-11	1412	1967	629	917
MGG_15011	7121.98	0.307869	0.0437063	1.86727e-12	3.3619e-11	7972	11230	4196	6820
MGG_06643	5648.27	0.340447	0.0483665	1.93757e-12	3.48096e-11	6482	8847	3475	5060
MGG_03185	26910.4	-0.243659	0.0347043	2.20299e-12	3.94931e-11	24920	35102	20184	29826
MGG_08971	83.9431	2.48319	0.353756	2.2265e-12	3.9829e-11	136	214	17	27
MGG_04946	76.8093	2.64664	0.377544	2.3805e-12	4.2493e-11	142	177	16	20
MGG_06298	98.5083	2.24775	0.320905	2.48026e-12	4.41794e-11	162	234	27	31
MGG_06559	1201.29	0.649605	0.0927567	2.49958e-12	4.44287e-11	1590	1944	649	953
MGG_06911	411.134	1.02385	0.146421	2.70021e-12	4.78929e-11	573	767	170	302
MGG_03667	325.696	-1.10722	0.158589	2.91598e-12	5.16103e-11	206	298	296	473
MGG_04197	1056.63	0.661941	0.09498	3.186e-12	5.62703e-11	1285	1873	582	816
MGG_05881	442.935	-1.04022	0.149396	3.33482e-12	5.87745e-11	281	431	359	691
MGG_17476	257.579	1.29114	0.187208	5.31691e-12	9.35105e-11	359	538	92	169
MGG_06373	121.938	1.90217	0.27666	6.17881e-12	1.08441e-10	189	282	34	55
MGG_10704	58.1152	3.29516	0.479661	6.43036e-12	1.12619e-10	111	143	10	8
MGG_02886	69.1602	2.77069	0.403673	6.70952e-12	1.17262e-10	122	171	14	16
MGG_09793	66.6978	2.8782	0.419355	6.72452e-12	1.17279e-10	127	155	13	14
MGG_02710	5459.76	0.321675	0.0468781	6.79273e-12	1.18222e-10	6081	8713	3290	5068
MGG_01069	417	0.997351	0.145367	6.84108e-12	1.18816e-10	572	781	174	311
MGG_04999	214.283	1.3777	0.200859	6.93347e-12	1.20171e-10	315	438	81	124
MGG_04966	1482.96	0.529818	0.0774293	7.77653e-12	1.34503e-10	1812	2443	816	1276
MGG_03349	111.918	2.05872	0.300906	7.82407e-12	1.35046e-10	163	283	32	42
MGG_10607	16403.3	0.275689	0.0405084	1.00545e-11	1.73186e-10	17969	25856	10349	15051
MGG_02611	1136.67	0.597154	0.0878339	1.05583e-11	1.8149e-10	1403	1922	624	929
MGG_08266	99.6647	2.14757	0.316434	1.14669e-11	1.96704e-10	169	224	29	33
MGG_08937	48.9845	5.01142	0.739905	1.26087e-11	2.15847e-10	101	128	3	2
MGG_08255	435.221	-0.93096	0.137543	1.30123e-11	2.223e-10	313	414	376	612
MGG_00133	795.824	0.722441	0.106764	1.31749e-11	2.24619e-10	1028	1373	428	597
MGG_12926	1141.85	-0.600066	0.0887587	1.37376e-11	2.33735e-10	903	1315	900	1486
MGG_02400	607.214	0.847663	0.125472	1.42066e-11	2.41224e-10	777	1134	266	493
MGG_05140	357.693	1.07746	0.159721	1.52076e-11	2.57697e-10	502	673	171	219
MGG_00223	7711.99	-0.330372	0.0490667	1.66076e-11	2.80851e-10	6895	9742	6076	8583
MGG_00973	216.72	-1.3394	0.198986	1.68342e-11	2.83736e-10	114	188	206	332
MGG_09076	230.711	1.31699	0.19566	1.68462e-11	2.83736e-10	353	443	85	144
MGG_06489	87.4937	2.26656	0.336757	1.69015e-11	2.84094e-10	144	210	20	32
MGG_04462	1893.87	-0.503291	0.0747904	1.70413e-11	2.85869e-10	1681	2107	1454	2392
MGG_01620	486.402	-0.87308	0.129793	1.73513e-11	2.90487e-10	351	484	433	647
MGG_10287	52.3155	-3.00424	0.446925	1.79208e-11	2.9942e-10	13	15	63	97
MGG_12175	505.11	-0.882417	0.131358	1.84664e-11	3.0792e-10	343	526	459	662
MGG_07930	125.316	1.82195	0.27139	1.90103e-11	3.16358e-10	194	284	35	61
MGG_09562	320.706	1.11297	0.165813	1.91743e-11	3.18454e-10	465	594	145	201
MGG_10724	167.555	-1.57302	0.235222	2.27173e-11	3.76548e-10	90	115	146	298
MGG_05247	5485.36	0.3096	0.0463238	2.33462e-11	3.86207e-10	6292	8442	3336	5089
MGG_05218	432.492	-0.939484	0.140616	2.37002e-11	3.91287e-10	285	442	375	610
MGG_03418	209.899	1.39413	0.208718	2.39772e-11	3.9508e-10	320	414	87	109
MGG_06357	473.592	-0.875087	0.131021	2.4063e-11	3.95713e-10	341	472	414	642
MGG_06157	240.474	-1.24145	0.186089	2.53575e-11	4.16183e-10	150	196	238	339
MGG_01209	676.555	-0.747942	0.112128	2.55086e-11	4.1784e-10	525	699	592	859
MGG_02275	413.694	1.01774	0.15265	2.60884e-11	4.26502e-10	543	808	206	257
MGG_09193	1399.64	0.539843	0.0810021	2.65469e-11	4.33149e-10	1746	2271	764	1203
MGG_15528	382.924	-0.980324	0.147511	3.01625e-11	4.91185e-10	265	360	358	510
MGG_13427	234.409	-1.26016	0.18965	3.0393e-11	4.93976e-10	145	189	236	327
MGG_06047	549.035	-0.809289	0.122175	3.49527e-11	5.66981e-10	407	563	479	722
MGG_00309	292.225	1.12647	0.170208	3.6356e-11	5.88601e-10	406	570	125	191
MGG_13439	289.44	-1.1488	0.173706	3.75392e-11	6.06581e-10	167	275	278	406
MGG_04688	243.279	-1.23842	0.187404	3.88844e-11	6.27104e-10	135	221	230	360
MGG_06238	262.135	1.22123	0.185097	4.17257e-11	6.71631e-10	380	508	117	150
MGG_05826	1241.86	-0.599103	0.0908175	4.20181e-11	6.75037e-10	980	1427	1075	1471
MGG_12922	462.142	-0.897332	0.13607	4.26258e-11	6.83485e-10	349	430	414	617
MGG_03326	138.806	-1.69052	0.256395	4.29864e-11	6.87947e-10	69	91	124	251
MGG_10400	2065.94	0.465513	0.0706061	4.30739e-11	6.88029e-10	2446	3376	1227	1738
MGG_04629	287.814	-1.12299	0.170616	4.6422e-11	7.40095e-10	197	240	268	410
MGG_09261	515.984	0.851218	0.129418	4.79111e-11	7.62379e-10	659	961	257	374
MGG_06059	130.836	1.81575	0.276236	4.92518e-11	7.82224e-10	186	316	45	53
MGG_15072	1211.86	0.575986	0.0879648	5.83446e-11	9.24878e-10	1488	2033	690	972
MGG_14966	265.201	4.31263	0.658923	5.95064e-11	9.41509e-10	497	737	26	14
MGG_10237	77.3511	-2.25487	0.344538	5.96504e-11	9.42003e-10	24	42	84	138
MGG_01544	63.4641	2.72636	0.416977	6.21817e-11	9.80124e-10	112	157	10	19
MGG_07027	1480.2	-0.505308	0.0773482	6.45075e-11	1.01487e-09	1245	1735	1147	1858
MGG_05940	133.804	1.72646	0.264608	6.818e-11	1.07063e-09	210	288	48	57
MGG_00270	1517.78	-0.506409	0.0776474	6.94206e-11	1.08807e-09	1264	1795	1166	1922
MGG_10024	208.031	1.32972	0.203965	7.06134e-11	1.10469e-09	299	426	83	120
MGG_11754	90.4056	2.16637	0.33238	7.13779e-11	1.11315e-09	165	190	21	36
MGG_13986	1329.5	-0.555787	0.0852743	7.14209e-11	1.11315e-09	1103	1510	1125	1573
MGG_08268	79.2288	2.35994	0.363124	8.08593e-11	1.25791e-09	149	168	19	25
MGG_09926	1920.17	0.450242	0.0693783	8.60261e-11	1.3358e-09	2285	3099	1113	1675
MGG_14715	10434.8	0.240736	0.0371559	9.22811e-11	1.43027e-09	11615	15856	6450	10034
MGG_17829	294.834	1.11271	0.171767	9.29242e-11	1.43684e-09	420	556	134	184
MGG_02246	43.7434	4.14094	0.639248	9.30487e-11	1.43684e-09	79	124	4	4
MGG_07644	46.3671	3.65385	0.564766	9.82095e-11	1.51373e-09	90	119	3	9
MGG_08623	1181.74	-0.555667	0.0859302	1.00301e-10	1.54312e-09	993	1328	969	1444
MGG_05451	662.246	-0.808791	0.12576	1.26568e-10	1.94366e-09	473	700	629	794
MGG_15731	158.047	1.54207	0.239922	1.29817e-10	1.98989e-09	239	332	61	76
MGG_03983	482.886	-0.834341	0.129994	1.37797e-10	2.10835e-09	361	481	419	646
MGG_09297	166.49	1.52803	0.238162	1.39973e-10	2.13772e-09	241	367	49	102
MGG_13156	279.49	1.15473	0.180049	1.42288e-10	2.16911e-09	410	520	128	166
MGG_05024	189.674	1.36758	0.213642	1.54081e-10	2.34461e-09	286	377	70	113
MGG_07102	1063.1	-0.58324	0.0912406	1.63373e-10	2.48149e-09	845	1231	883	1304
MGG_07704	766.738	-0.669047	0.104698	1.65601e-10	2.51077e-09	619	816	644	973
MGG_11764	1001.65	0.591247	0.0926581	1.75986e-10	2.66338e-09	1221	1712	533	847
MGG_05789	62.1459	2.79184	0.437961	1.83416e-10	2.77081e-09	109	154	15	11
MGG_09244	493.248	-0.821228	0.128966	1.91761e-10	2.89164e-09	355	515	425	661
MGG_12865	43.9402	3.93059	0.617843	1.99405e-10	3.0015e-09	85	114	6	3
MGG_17531	1579.81	0.479396	0.0754339	2.08185e-10	3.12802e-09	1898	2569	903	1365
MGG_13202	568.43	0.774569	0.122161	2.28895e-10	3.43171e-09	719	1032	278	447
MGG_07287	427.395	-0.89784	0.141607	2.29219e-10	3.43171e-09	297	430	397	551
MGG_09834	825.863	0.644401	0.101643	2.3e-10	3.43725e-09	1034	1416	426	688
MGG_14057	161.71	1.4725	0.232746	2.50605e-10	3.73849e-09	236	345	57	91
MGG_02653	2763.87	-0.373133	0.0589924	2.53077e-10	3.76864e-09	2491	3356	2118	3249
MGG_09639	1783.09	-0.472843	0.0747827	2.56726e-10	3.81617e-09	1521	2108	1464	2075
MGG_11335	975.627	0.595464	0.0944966	2.94914e-10	4.37605e-09	1186	1677	511	834
MGG_14886	996.548	-0.603536	0.095822	3.0052e-10	4.45132e-09	814	1105	853	1197
MGG_04444	6778.89	0.282446	0.0448783	3.10194e-10	4.58648e-09	7504	10619	4227	6267
MGG_09536	393.704	-0.918315	0.146208	3.36679e-10	4.96928e-09	295	363	344	544
MGG_15995	583.252	-0.78393	0.125018	3.59806e-10	5.30127e-09	448	594	460	830
MGG_13499	2273.78	0.427735	0.0682747	3.73012e-10	5.48617e-09	2582	3786	1352	1971
MGG_12911	598.158	0.761763	0.121801	3.99671e-10	5.86793e-09	731	1112	303	461
MGG_09481	1599.45	0.468091	0.0748966	4.109e-10	6.0222e-09	1886	2636	892	1427
MGG_05456	415.254	0.893756	0.14312	4.24359e-10	6.20857e-09	569	739	192	310
MGG_03051	655.074	0.757354	0.121285	4.2542e-10	6.21321e-09	816	1190	358	469
MGG_13481	292.414	-1.08443	0.174025	4.62123e-10	6.73748e-09	193	264	242	456
MGG_14517	1031.41	-0.567493	0.0910902	4.66418e-10	6.78824e-09	862	1157	814	1316
MGG_11794	2111.98	0.420148	0.0674626	4.72839e-10	6.86973e-09	2533	3326	1211	1904
MGG_01674	875.184	-0.6558	0.105368	4.84989e-10	7.03403e-09	742	894	748	1082
MGG_00703	136.881	-1.53115	0.246163	4.96983e-10	7.19549e-09	72	99	140	209
MGG_16720	272.37	-1.07666	0.173155	5.03879e-10	7.28271e-09	178	249	241	400
MGG_11205	611.22	-0.727815	0.117141	5.19379e-10	7.49376e-09	461	660	530	776
MGG_08919	227.442	1.21319	0.195347	5.28442e-10	7.61139e-09	309	470	91	146
MGG_06154	828.157	-0.634896	0.102272	5.36861e-10	7.71935e-09	689	882	667	1074
MGG_08897	1604.6	0.463331	0.0746487	5.40677e-10	7.76085e-09	1882	2648	915	1408
MGG_12766	728.094	0.72981	0.117589	5.41955e-10	7.76586e-09	990	1194	392	541
MGG_14976	1469.83	-0.549507	0.0886106	5.59729e-10	8.00681e-09	1195	1709	1275	1686
MGG_03107	324.855	-1.01403	0.163664	5.7992e-10	8.28146e-09	200	329	297	451
MGG_03087	1832.87	-0.440108	0.0711145	6.06532e-10	8.63719e-09	1630	2139	1437	2191
MGG_12791	453.106	-0.842707	0.13617	6.06899e-10	8.63719e-09	318	476	381	628
MGG_08416	259.916	-1.1724	0.189468	6.09945e-10	8.66578e-09	142	252	258	356
MGG_04765	1112.33	-0.539172	0.0872875	6.5346e-10	9.26826e-09	921	1286	895	1373
MGG_09906	76.8239	2.24656	0.363739	6.56272e-10	9.29237e-09	121	192	15	32
MGG_10486	47.4055	3.45098	0.55915	6.75071e-10	9.54237e-09	98	108	9	4
MGG_14513	667.046	-0.684075	0.110967	7.06386e-10	9.96815e-09	527	717	550	869
MGG_05201	867.776	-0.612864	0.0994553	7.17381e-10	1.01062e-08	725	936	714	1090
MGG_08063	3340.27	0.339951	0.0551986	7.33502e-10	1.0316e-08	3867	5190	2003	3070
MGG_09541	659.836	0.718864	0.11676	7.42491e-10	1.04248e-08	835	1159	359	491
MGG_04758	1458.02	-0.49075	0.0797126	7.43736e-10	1.04248e-08	1235	1719	1104	1854
MGG_02309	75.8437	2.25334	0.366556	7.87946e-10	1.1026e-08	139	163	15	31
MGG_07661	52.4947	2.86302	0.466428	8.34693e-10	1.16606e-08	91	135	8	14
MGG_01586	761.046	-0.64126	0.104559	8.62394e-10	1.20275e-08	596	854	625	974
MGG_16408	50.0957	2.9896	0.487892	8.92229e-10	1.24228e-08	93	122	9	10
MGG_08144	1411.75	-0.491812	0.0802955	9.06682e-10	1.2603e-08	1163	1701	1133	1702
MGG_01589	5060.42	-0.291968	0.0478007	1.00873e-09	1.39982e-08	4590	6502	3699	5931
MGG_17932	1185.23	0.532171	0.0871484	1.01845e-09	1.41097e-08	1389	2035	651	1021
MGG_05480	4187.91	-0.304686	0.0499363	1.05087e-09	1.45347e-08	3800	5324	3127	4847
MGG_03280	1002.93	0.583973	0.0957442	1.06532e-09	1.47102e-08	1280	1627	553	824
MGG_00081	813.211	-0.669073	0.109762	1.08976e-09	1.50229e-08	691	819	696	1011
MGG_03860	962.05	0.613287	0.100628	1.09717e-09	1.51001e-08	1141	1701	544	754
MGG_14150	382.983	-0.914835	0.15032	1.15839e-09	1.58908e-08	292	347	344	514
MGG_16750	115.43	1.70483	0.280128	1.15842e-09	1.58908e-08	173	259	38	55
MGG_04344	183.663	1.45932	0.239924	1.18364e-09	1.62101e-08	257	401	82	81
MGG_02933	228.422	-1.16381	0.19168	1.26626e-09	1.73132e-08	135	211	205	344
MGG_06035	2538.56	-0.393472	0.0649741	1.39703e-09	1.90699e-08	2216	3137	1862	3147
MGG_03724	734.159	-0.672225	0.111058	1.42229e-09	1.9383e-08	555	827	640	900
MGG_04543	406.669	-0.855573	0.141376	1.43266e-09	1.94648e-08	301	402	348	557
MGG_04867	153.947	-1.5047	0.248639	1.43295e-09	1.94648e-08	82	112	179	200
MGG_13928	703.455	-0.67512	0.111636	1.47085e-09	1.99472e-08	565	747	612	864
MGG_14561	1143.63	-0.574697	0.0951548	1.54493e-09	2.09179e-08	892	1362	869	1518
MGG_07643	44.5955	3.22356	0.533952	1.56846e-09	2.11754e-08	86	109	5	10
MGG_03539	435.902	-0.878642	0.14554	1.56902e-09	2.11754e-08	298	456	349	641
MGG_02268	100.528	-1.76565	0.292547	1.58549e-09	2.13631e-08	46	65	112	152
MGG_06520	281.932	1.13865	0.188774	1.62127e-09	2.18101e-08	368	589	101	210
MGG_08113	812.814	0.616345	0.10225	1.6617e-09	2.23181e-08	992	1406	431	676
MGG_13009	887.271	0.629131	0.104389	1.67244e-09	2.24262e-08	1055	1578	499	690
MGG_03176	55.2737	2.69554	0.447431	1.69656e-09	2.27132e-08	98	134	12	13
MGG_04729	446.1	-0.825232	0.137006	1.70856e-09	2.28373e-08	330	454	366	626
MGG_08440	81.6478	2.14998	0.357036	1.72528e-09	2.3024e-08	142	178	26	24
MGG_12137	615.557	0.73372	0.121963	1.78872e-09	2.38325e-08	772	1107	288	519
MGG_03188	3838.8	-0.315288	0.0524444	1.83414e-09	2.43988e-08	3450	4883	2910	4407
MGG_08936	204.117	-1.21541	0.202259	1.86462e-09	2.47647e-08	130	167	203	283
MGG_08829	917.572	-0.587902	0.0978838	1.90015e-09	2.51966e-08	767	1013	715	1197
MGG_07110	540.254	-0.759253	0.126524	1.9626e-09	2.59834e-08	410	564	485	672
MGG_06425	518.198	0.805047	0.13419	1.98138e-09	2.61906e-08	700	898	232	427
MGG_04522	195.183	1.2619	0.210617	2.07996e-09	2.74502e-08	280	392	72	128
MGG_00606	93.3989	-1.85137	0.3091	2.10408e-09	2.7715e-08	42	56	110	136
MGG_03446	1752.24	-0.43491	0.0726137	2.10666e-09	2.7715e-08	1529	2090	1397	2055
MGG_08795	763.581	-0.63881	0.106864	2.26167e-09	2.96634e-08	633	811	646	946
MGG_01521	2292.47	-0.388622	0.065011	2.26186e-09	2.96634e-08	2084	2729	1735	2751
MGG_04719	11920.7	0.250007	0.041919	2.46066e-09	3.222e-08	12976	18604	7586	11060
MGG_05283	2430.31	-0.375948	0.063041	2.46812e-09	3.22671e-08	2176	2961	1894	2815
MGG_03442	243.559	1.12889	0.189627	2.62933e-09	3.43209e-08	326	491	110	151
MGG_01995	4663.6	-0.289803	0.048722	2.71269e-09	3.53538e-08	4226	6005	3435	5420
MGG_06003	2153.73	-0.4113	0.0692728	2.89582e-09	3.76817e-08	1836	2683	1601	2666
MGG_16445	2044.68	-0.397644	0.067041	3.00443e-09	3.90343e-08	1776	2524	1580	2421
MGG_07629	233.333	1.13521	0.191464	3.04565e-09	3.95083e-08	319	463	103	147
MGG_14602	79.9749	2.09274	0.353001	3.0586e-09	3.96148e-08	134	179	25	26
MGG_15996	5252.86	-0.298076	0.0503524	3.22321e-09	4.16822e-08	4769	6718	3764	6293
MGG_05478	798.021	-0.623872	0.105574	3.43437e-09	4.43442e-08	667	855	626	1054
MGG_03238	1415.87	-0.484083	0.0819982	3.55688e-09	4.58552e-08	1240	1617	1156	1667
MGG_04652	1254.03	-0.489831	0.0831168	3.7861e-09	4.87351e-08	1056	1486	971	1562
MGG_12858	66.673	2.33098	0.396337	4.07039e-09	5.23139e-08	111	159	19	18
MGG_02441	862.015	-0.577398	0.098206	4.11624e-09	5.28198e-08	713	968	693	1087
MGG_01078	415.951	0.832502	0.141601	4.1224e-09	5.28198e-08	546	750	198	319
MGG_07460	2026.9	-0.414964	0.0705869	4.13352e-09	5.28812e-08	1699	2552	1563	2431
MGG_07233	133.333	-1.57575	0.268714	4.51778e-09	5.77088e-08	53	114	139	204
MGG_00302	65.6192	2.50466	0.427563	4.68492e-09	5.97524e-08	119	148	20	12
MGG_05223	319.58	0.951367	0.162468	4.74986e-09	6.04137e-08	442	578	150	224
MGG_02368	982.605	0.553977	0.0946054	4.75124e-09	6.04137e-08	1160	1695	539	833
MGG_01588	6189.66	0.28841	0.0493782	5.19358e-09	6.59379e-08	6789	9837	3628	6042
MGG_01096	718.318	0.643332	0.110164	5.22812e-09	6.62758e-08	915	1206	392	568
MGG_13765	270.171	1.05351	0.181731	6.74764e-09	8.54088e-08	388	496	107	200
MGG_02625	4624.03	0.313547	0.0541381	6.97132e-09	8.81065e-08	5056	7465	2861	4209
MGG_03619	2354.67	0.377636	0.0652075	6.98465e-09	8.81416e-08	2669	3816	1420	2093
MGG_14746	818.38	-0.582049	0.100602	7.22267e-09	9.10078e-08	675	918	659	1033
MGG_08584	782.663	-0.594869	0.103121	7.99137e-09	1.00542e-07	647	866	642	977
MGG_03441	2174.16	0.404067	0.0701673	8.48018e-09	1.06531e-07	2443	3606	1308	1898
MGG_08097	1430.1	-0.449487	0.0780781	8.56776e-09	1.0747e-07	1240	1701	1097	1756
MGG_10533	341.891	0.998241	0.173611	8.93119e-09	1.11861e-07	405	726	149	247
MGG_14813	322.924	0.932059	0.162119	8.96573e-09	1.12125e-07	425	607	157	223
MGG_00085	1239.55	0.505266	0.0879888	9.33474e-09	1.16566e-07	1455	2088	728	1022
MGG_03883	2413.73	-0.360997	0.062879	9.40442e-09	1.17261e-07	2175	2957	1866	2793
MGG_14633	285.639	0.98953	0.17237	9.42642e-09	1.1736e-07	377	550	134	194
MGG_02454	413.617	-0.809277	0.141242	1.00588e-08	1.25046e-07	319	408	361	543
MGG_08726	36.0828	-3.26398	0.570027	1.0282e-08	1.27632e-07	10	6	48	62
MGG_00786	323.442	-0.923946	0.161533	1.06605e-08	1.32133e-07	224	319	304	417
MGG_17860	44.506	2.91278	0.509443	1.08051e-08	1.33727e-07	78	114	7	11
MGG_00253	522.453	0.725721	0.12697	1.09269e-08	1.35035e-07	666	916	274	401
MGG_01185	511.757	-0.733926	0.128418	1.09623e-08	1.35272e-07	391	546	410	702
MGG_05428	431.187	-0.787978	0.137893	1.1007e-08	1.35623e-07	318	452	379	557
MGG_03525	2664.09	-0.343761	0.0601713	1.10979e-08	1.36542e-07	2420	3282	2041	3078
MGG_03643	157.368	1.34936	0.236353	1.13569e-08	1.39522e-07	229	323	54	101
MGG_05078	189.117	-1.20695	0.211472	1.1474e-08	1.40754e-07	128	147	176	279
MGG_09167	272.633	-0.995335	0.174411	1.15105e-08	1.40996e-07	180	264	257	363
MGG_01561	264.919	1.01299	0.177582	1.16777e-08	1.42814e-07	365	496	117	186
MGG_01579	994.555	-0.588687	0.103203	1.16932e-08	1.42814e-07	794	1149	735	1360
MGG_03492	274.607	1.08892	0.19105	1.20027e-08	1.4638e-07	377	529	140	154
MGG_05937	135.105	1.51778	0.266403	1.21709e-08	1.48215e-07	206	278	57	60
MGG_00597	504.178	-0.732835	0.128861	1.29262e-08	1.57185e-07	370	557	420	668
MGG_02916	1259.68	-0.478189	0.08409	1.2957e-08	1.57329e-07	1050	1517	1012	1505
MGG_17618	652.097	0.645056	0.113459	1.30549e-08	1.58288e-07	803	1135	345	531
MGG_03048	789.52	-0.59156	0.104101	1.32709e-08	1.60474e-07	668	856	645	987
MGG_10852	1039.91	0.537941	0.0946697	1.329e-08	1.60474e-07	1284	1698	602	846
MGG_07101	169.409	1.30749	0.2301	1.32928e-08	1.60474e-07	238	354	58	113
MGG_00068	393.577	-0.831986	0.14652	1.36045e-08	1.64e-07	271	423	343	525
MGG_15076	481.532	-0.744225	0.13116	1.39348e-08	1.6774e-07	360	517	420	613
MGG_13697	249.14	1.05239	0.18574	1.46224e-08	1.75764e-07	353	463	102	180
MGG_09949	299.854	0.948716	0.167556	1.49531e-08	1.79481e-07	407	554	132	223
MGG_14913	1937.83	-0.426363	0.0753304	1.51447e-08	1.81519e-07	1789	2198	1524	2289
MGG_14711	295.623	0.952797	0.168597	1.59223e-08	1.90566e-07	409	535	138	208
MGG_12672	505.18	-0.715266	0.12673	1.66121e-08	1.98538e-07	395	534	423	659
MGG_05661	13625.8	0.200372	0.0355232	1.69456e-08	2.02234e-07	14953	20473	8434	13476
MGG_01381	818.584	-0.593007	0.105183	1.72177e-08	2.05187e-07	647	944	699	981
MGG_03299	143.748	1.41549	0.251221	1.75639e-08	2.09015e-07	228	277	47	90
MGG_07367	451.212	0.778659	0.138382	1.83499e-08	2.18058e-07	562	830	234	335
MGG_03965	4514.58	0.275423	0.048988	1.88494e-08	2.23676e-07	5007	7037	2736	4313
MGG_03264	322.477	0.913464	0.162605	1.93531e-08	2.29327e-07	439	581	159	223
MGG_10408	939.776	-0.553008	0.0984864	1.96485e-08	2.32497e-07	771	1081	795	1111
MGG_01719	2023.44	0.379262	0.0675987	2.01743e-08	2.38382e-07	2312	3260	1199	1827
MGG_03736	871.86	0.559183	0.0996725	2.02081e-08	2.38444e-07	1067	1455	491	717
MGG_06319	173.161	1.2526	0.223342	2.04162e-08	2.40559e-07	237	361	68	109
MGG_03469	133.322	1.48383	0.265076	2.17155e-08	2.55509e-07	178	307	51	69
MGG_06169	330.642	-0.872824	0.156186	2.29232e-08	2.6934e-07	243	324	286	452
MGG_09696	588.901	-0.660478	0.118472	2.47583e-08	2.90493e-07	455	658	494	746
MGG_00459	263.275	0.995001	0.178702	2.5779e-08	3.02045e-07	368	482	116	188
MGG_09806	350.022	0.89955	0.161699	2.64981e-08	3.10036e-07	490	613	149	278
MGG_09249	111.943	1.55604	0.279998	2.73968e-08	3.20102e-07	172	234	38	60
MGG_03930	2787.57	-0.33802	0.0608286	2.74566e-08	3.20353e-07	2522	3460	2167	3163
MGG_05128	1148.13	0.508651	0.0916614	2.86911e-08	3.34289e-07	1383	1889	680	935
MGG_04858	1547.86	0.420606	0.0758345	2.91658e-08	3.39347e-07	1802	2509	905	1371
MGG_01400	255.533	-1.02628	0.185187	2.99345e-08	3.47806e-07	165	245	253	327
MGG_15745	303.454	0.943037	0.170293	3.06404e-08	3.55514e-07	433	528	146	209
MGG_14371	128.199	1.47977	0.267459	3.15383e-08	3.65424e-07	193	264	53	61
MGG_04340	4404.48	-0.271089	0.0490942	3.35522e-08	3.88221e-07	4054	5662	3272	5018
MGG_00254	312.068	-0.913546	0.16579	3.58301e-08	4.13724e-07	214	316	255	458
MGG_02085	327.725	-0.938352	0.170296	3.58554e-08	4.13724e-07	203	353	272	481
MGG_15038	1881.33	-0.379847	0.0689503	3.60877e-08	4.1583e-07	1660	2321	1430	2239
MGG_05413	38.6252	3.12242	0.567042	3.66046e-08	4.21205e-07	66	105	4	10
MGG_07077	552.635	-0.715224	0.130184	3.9302e-08	4.51622e-07	400	624	495	674
MGG_03945	3249.06	0.30716	0.0561147	4.40497e-08	5.05483e-07	3689	5041	1999	2987
MGG_17169	82.1168	1.86712	0.341245	4.46276e-08	5.11411e-07	142	169	20	42
MGG_08965	89.7043	1.7367	0.317573	4.53463e-08	5.18935e-07	139	198	26	46
MGG_06404	47.7272	-7.84301	1.43629	4.74505e-08	5.42273e-07	1	0	58	109
MGG_05450	463.263	-0.880901	0.161384	4.80366e-08	5.48221e-07	344	442	475	523
MGG_00168	5053.49	-0.253353	0.0464289	4.84827e-08	5.52557e-07	4714	6500	3712	5756
MGG_01347	174.593	1.2745	0.233595	4.86932e-08	5.542e-07	252	346	82	89
MGG_16250	127.928	-1.41447	0.259294	4.89511e-08	5.56378e-07	65	107	116	210
MGG_14270	594.791	-0.665208	0.122173	5.18597e-08	5.88635e-07	485	627	521	721
MGG_13464	38.1879	3.07784	0.565637	5.28694e-08	5.99283e-07	76	88	5	9
MGG_07708	1012.5	-0.4971	0.09138	5.33038e-08	6.03387e-07	846	1201	793	1253
MGG_13963	1138.99	0.480598	0.0885579	5.73307e-08	6.48093e-07	1381	1835	660	970
MGG_06481	174.584	1.19746	0.220935	5.96118e-08	6.72969e-07	257	331	73	109
MGG_12892	8646.84	0.2272	0.0419319	6.01666e-08	6.78316e-07	9525	13174	5224	8579
MGG_01268	1676.49	0.406992	0.0751483	6.09991e-08	6.86774e-07	1946	2711	935	1566
MGG_10700	454.962	0.729487	0.135075	6.64208e-08	7.4681e-07	573	810	231	359
MGG_12268	630.888	-0.614193	0.113894	6.94153e-08	7.7943e-07	510	702	521	791
MGG_09505	1045.61	0.492849	0.0914909	7.1697e-08	8.03968e-07	1274	1693	573	929
MGG_04017	233.389	-1.0514	0.195472	7.49944e-08	8.39816e-07	140	233	229	306
MGG_04599	1519.22	0.419987	0.0782035	7.85432e-08	8.7838e-07	1730	2518	860	1388
MGG_10414	52.1227	2.44036	0.454681	7.99778e-08	8.93228e-07	89	127	7	22
MGG_03817	29.8974	4.68292	0.874047	8.4265e-08	9.39853e-07	56	86	0	4
MGG_01236	653.481	-0.60327	0.112606	8.4459e-08	9.40761e-07	540	718	541	812
MGG_11278	1059.89	-0.476681	0.0890871	8.76013e-08	9.74462e-07	902	1255	833	1292
MGG_09194	5557.68	0.2583	0.0482777	8.78098e-08	9.75483e-07	6025	8752	3465	5235
MGG_11597	2636.81	0.325131	0.0607953	8.89542e-08	9.86884e-07	3018	4104	1608	2412
MGG_06669	3130.26	-0.300602	0.0562193	8.94434e-08	9.90995e-07	2827	4009	2337	3615
MGG_12797	2957.72	-0.324488	0.0607571	9.25717e-08	1.0243e-06	2614	3803	2155	3546
MGG_13656	158.247	1.23372	0.231313	9.63109e-08	1.06426e-06	225	316	63	100
MGG_10292	414.455	0.760401	0.142687	9.86717e-08	1.08891e-06	514	760	209	321
MGG_06321	1894.25	0.399274	0.0749402	9.93518e-08	1.09497e-06	2236	2985	1164	1622
MGG_09891	389.536	-0.76721	0.144246	1.04474e-07	1.1499e-06	288	415	335	509
MGG_01516	220.005	-1.01248	0.19109	1.16798e-07	1.28386e-06	151	203	200	306
MGG_07660	640.378	0.629719	0.119065	1.23073e-07	1.35105e-06	749	1158	347	517
MGG_15901	191.941	1.13751	0.215312	1.2702e-07	1.39256e-06	255	394	73	137
MGG_15672	393.483	-0.759986	0.143935	1.29137e-07	1.4139e-06	297	415	323	535
MGG_05766	411.581	-0.773277	0.146524	1.30969e-07	1.43209e-06	301	443	323	586
MGG_02405	404.518	0.764588	0.144972	1.33467e-07	1.45749e-06	525	710	213	299
MGG_10848	91.15	-1.6236	0.307935	1.34564e-07	1.46756e-06	51	56	98	136
MGG_03551	2044.36	0.352573	0.066906	1.36668e-07	1.48856e-06	2358	3213	1218	1873
MGG_04709	299.215	0.875155	0.166232	1.40452e-07	1.52778e-06	396	546	142	222
MGG_03360	1839.71	-0.413908	0.0786346	1.41196e-07	1.53388e-06	1609	2222	1517	2055
MGG_06261	2072.05	0.349802	0.0666105	1.50909e-07	1.63726e-06	2385	3257	1241	1893
MGG_17862	758.326	-0.548236	0.10453	1.56469e-07	1.69539e-06	633	865	597	960
MGG_04699	108.673	1.59237	0.304055	1.63123e-07	1.76519e-06	169	230	26	71
MGG_00317	1545.89	-0.414043	0.0791422	1.68014e-07	1.81577e-06	1313	1921	1236	1787
MGG_03629	60.1592	2.08989	0.399536	1.68785e-07	1.82174e-06	98	139	17	22
MGG_03601	989.49	0.492858	0.0943851	1.77208e-07	1.91018e-06	1146	1681	551	868
MGG_16472	3885.8	0.269055	0.0515513	1.79715e-07	1.93472e-06	4378	5939	2378	3694
MGG_03286	562.972	-0.631984	0.121243	1.86268e-07	2.00268e-06	454	618	476	696
MGG_07201	1216.45	-0.468178	0.0898757	1.89687e-07	2.0367e-06	1011	1478	1006	1402
MGG_10578	559.881	-0.638722	0.12262	1.8992e-07	2.0367e-06	462	600	444	738
MGG_16866	2461.42	-0.322355	0.0619168	1.9268e-07	2.06365e-06	2209	3122	1829	2893
MGG_01631	9757.25	-0.206335	0.0396363	1.93241e-07	2.06701e-06	9386	12601	7164	10789
MGG_09512	719.491	0.601252	0.115571	1.96689e-07	2.1012e-06	844	1276	413	561
MGG_06449	96.9498	1.56739	0.301738	2.05225e-07	2.18959e-06	146	208	31	54
MGG_02914	390.013	0.761015	0.146633	2.10358e-07	2.24149e-06	486	712	198	300
MGG_13474	6800.96	-0.274717	0.0529651	2.13996e-07	2.27736e-06	6263	8733	4724	8263
MGG_05457	6797.27	-0.222554	0.0429466	2.19376e-07	2.33164e-06	6318	8973	4957	7650
MGG_09352	851.92	-0.5699	0.110007	2.21191e-07	2.34794e-06	699	965	751	971
MGG_02925	1216.96	-0.434251	0.0838317	2.21845e-07	2.35189e-06	1045	1477	943	1468
MGG_08267	350.284	-0.79032	0.152639	2.24622e-07	2.37832e-06	273	348	300	464
MGG_10565	1722.76	0.376705	0.0728328	2.31365e-07	2.44661e-06	1951	2797	1007	1579
MGG_04337	9578.51	-0.20507	0.0396652	2.34071e-07	2.4721e-06	9189	12415	7039	10574
MGG_00919	674.239	0.582807	0.112771	2.36511e-07	2.49471e-06	824	1141	379	545
MGG_03008	425.686	-0.714894	0.138383	2.39087e-07	2.5187e-06	329	456	346	571
MGG_14157	348.947	0.804086	0.15576	2.43858e-07	2.56573e-06	437	647	177	259
MGG_01084	48308.2	-0.169357	0.0328095	2.4453e-07	2.56957e-06	45436	65551	35002	52850
MGG_12467	4463.83	-0.295404	0.0572373	2.45587e-07	2.57743e-06	4068	5703	3132	5440
MGG_09829	27.9779	4.16097	0.806399	2.47022e-07	2.58924e-06	47	84	3	2
MGG_09462	139.34	1.28563	0.249407	2.53959e-07	2.65861e-06	191	293	57	82
MGG_03200	299.879	-0.872985	0.16937	2.54584e-07	2.66182e-06	230	280	277	383
MGG_07753	6962.41	0.215236	0.0417872	2.59412e-07	2.7089e-06	7631	10569	4351	6751
MGG_02481	1187.31	0.45249	0.0879842	2.70597e-07	2.82218e-06	1402	1940	644	1098
MGG_04979	1370.13	-0.43928	0.0854248	2.71384e-07	2.82686e-06	1257	1548	1084	1621
MGG_17708	467.007	0.689671	0.1342	2.76027e-07	2.87164e-06	608	788	240	376
MGG_05197	1110.24	-0.535047	0.104138	2.77869e-07	2.88721e-06	915	1288	983	1232
MGG_00594	764.637	-0.57518	0.111961	2.78668e-07	2.89191e-06	651	832	661	893
MGG_12423	25.349	7.85773	1.52978	2.79883e-07	2.90092e-06	50	74	0	0
MGG_01114	10961.9	-0.194185	0.0378225	2.83498e-07	2.93475e-06	10282	14649	7872	12299
MGG_08895	1543.66	-0.390856	0.0762031	2.91073e-07	3.00944e-06	1341	1914	1202	1807
MGG_12664	76.3036	1.76267	0.343848	2.95454e-07	3.05095e-06	120	167	23	37
MGG_08922	1300.32	-0.440825	0.0860102	2.97118e-07	3.06435e-06	1179	1485	1039	1525
MGG_11336	384.526	-0.739508	0.144559	3.12729e-07	3.22138e-06	294	407	322	508
MGG_08367	283.491	0.891373	0.174272	3.14001e-07	3.2305e-06	388	506	124	222
MGG_06461	94.9612	1.60122	0.313147	3.16545e-07	3.25266e-06	145	201	38	41
MGG_08830	140.993	-1.24273	0.243066	3.17553e-07	3.25901e-06	90	112	142	195
MGG_14863	194.387	-1.03677	0.203631	3.55431e-07	3.64327e-06	131	179	171	282
MGG_05622	736.497	0.562196	0.110426	3.55925e-07	3.64387e-06	873	1268	423	593
MGG_00204	156.875	1.17859	0.231609	3.60565e-07	3.68685e-06	221	309	64	102
MGG_01519	735.683	0.547382	0.107583	3.61877e-07	3.69191e-06	916	1201	402	628
MGG_05951	280.725	-0.873029	0.171587	3.61943e-07	3.69191e-06	207	273	258	361
MGG_00517	203.757	1.03058	0.202657	3.66965e-07	3.73856e-06	283	382	87	145
MGG_09840	86.5751	1.67274	0.329303	3.78147e-07	3.8478e-06	122	202	32	38
MGG_00863	79.2449	1.73137	0.341048	3.84252e-07	3.90295e-06	136	156	25	38
MGG_06411	228.914	-0.949317	0.187003	3.84502e-07	3.90295e-06	159	221	205	314
MGG_04954	977.924	-0.480895	0.0948067	3.92887e-07	3.98323e-06	864	1111	783	1172
MGG_09969	62.4577	2.14641	0.423487	4.01132e-07	4.06189e-06	105	145	8	34
MGG_07933	634.798	0.581062	0.114667	4.0332e-07	4.07909e-06	770	1084	340	538
MGG_01292	437.269	0.705413	0.139257	4.07219e-07	4.11356e-06	537	786	232	338
MGG_09501	199.54	1.07981	0.213543	4.26669e-07	4.30482e-06	259	404	97	120
MGG_03485	771.64	0.52737	0.104454	4.44539e-07	4.47971e-06	921	1298	430	658
MGG_11474	475.518	-0.661466	0.131066	4.49199e-07	4.52121e-06	368	530	400	601
MGG_04708	1518.5	-0.385508	0.0764554	4.60072e-07	4.62508e-06	1371	1825	1146	1824
MGG_10916	669.019	-0.63236	0.125423	4.61184e-07	4.63069e-06	536	736	611	759
MGG_14216	18.1668	-7.89499	1.56808	4.78288e-07	4.79666e-06	0	0	22	42
MGG_04378	113.723	1.39005	0.276147	4.81046e-07	4.81853e-06	174	225	40	69
MGG_02709	464.267	0.683993	0.136049	4.9679e-07	4.97028e-06	559	841	246	366
MGG_11667	219.968	1.02552	0.204026	4.99813e-07	4.99454e-06	314	402	84	171
MGG_12763	62.9517	1.9715	0.392329	5.03136e-07	5.02174e-06	111	131	14	31
MGG_04683	1085.56	-0.44355	0.0886457	5.62602e-07	5.60856e-06	929	1311	857	1293
MGG_09361	406.989	-0.701629	0.140569	5.99615e-07	5.97042e-06	317	437	337	533
MGG_01284	1036.47	0.483269	0.0969824	6.25861e-07	6.22433e-06	1185	1767	616	860
MGG_09640	2635.41	-0.297266	0.0596648	6.2843e-07	6.24246e-06	2414	3339	1959	3049
MGG_01712	4210.67	-0.254922	0.0511866	6.35038e-07	6.3006e-06	3907	5432	3160	4701
MGG_00588	436.747	-0.694505	0.139477	6.37975e-07	6.32224e-06	350	457	384	536
MGG_15527	393.996	0.763284	0.153367	6.46286e-07	6.397e-06	465	754	207	293
MGG_06941	748.667	0.532498	0.107014	6.49268e-07	6.41892e-06	928	1216	420	631
MGG_07268	1666.73	0.369567	0.0742916	6.5403e-07	6.45835e-06	1887	2692	1001	1497
MGG_11185	594.412	-0.582082	0.1171	6.66685e-07	6.57555e-06	485	674	475	756
MGG_08107	138.545	1.26581	0.254734	6.72488e-07	6.62496e-06	188	294	48	95
MGG_04586	348.448	0.782199	0.15746	6.77843e-07	6.66984e-06	467	597	183	254
MGG_01824	584.228	-0.592779	0.119437	6.93791e-07	6.81874e-06	459	679	479	730
MGG_05805	27.6166	-3.18238	0.641368	6.98212e-07	6.85413e-06	7	6	40	42
MGG_08087	2705.39	-0.315388	0.0635895	7.05827e-07	6.92075e-06	2428	3441	2109	3019
MGG_08169	278.546	-0.843468	0.17009	7.08722e-07	6.94099e-06	205	279	248	365
MGG_08577	160.912	1.15449	0.23302	7.25392e-07	7.09593e-06	225	314	75	94
MGG_08074	73.5608	1.73251	0.350792	7.85882e-07	7.67867e-06	114	161	25	33
MGG_00923	2026.3	0.332998	0.0674763	8.01368e-07	7.82083e-06	2277	3229	1208	1884
MGG_12421	28.0002	5.55543	1.12719	8.28271e-07	8.07395e-06	54	80	1	1
MGG_07666	51.5807	2.14917	0.436087	8.29478e-07	8.07629e-06	78	130	12	21
MGG_03871	1892.73	0.342214	0.069453	8.33859e-07	8.1095e-06	2153	2995	1143	1726
MGG_01750	42.8639	2.50787	0.509115	8.39531e-07	8.15517e-06	82	94	5	18
MGG_02490	589.528	-0.594006	0.120635	8.47932e-07	8.22721e-06	489	649	502	708
MGG_02917	423.815	-0.701503	0.14254	8.59009e-07	8.32502e-06	310	480	369	529
MGG_02606	1524.61	-0.403027	0.0819162	8.65501e-07	8.37821e-06	1315	1882	1239	1720
MGG_02971	629.647	0.574877	0.116853	8.66947e-07	8.3825e-06	764	1068	357	508
MGG_08760	175.825	1.08301	0.220219	8.74976e-07	8.45034e-06	246	333	82	110
MGG_03139	266.296	-0.88453	0.179904	8.80235e-07	8.49132e-06	178	280	249	339
MGG_00289	458.718	0.683786	0.139152	8.92509e-07	8.59979e-06	556	824	254	346
MGG_08589	193.428	1.02766	0.209355	9.1682e-07	8.82387e-06	265	365	92	125
MGG_08118	630.698	-0.577441	0.117659	9.21298e-07	8.85676e-06	487	754	505	800
MGG_14118	553.212	0.599702	0.122534	9.87164e-07	9.47904e-06	691	927	296	462
MGG_09761	7672.55	-0.215741	0.0441037	9.99883e-07	9.59015e-06	7068	10261	5651	8515
MGG_08923	769.775	0.521788	0.10674	1.01651e-06	9.73846e-06	962	1232	434	651
MGG_06362	1027.9	-0.461882	0.094551	1.03425e-06	9.89708e-06	913	1184	767	1302
MGG_03439	722.741	-0.545798	0.111749	1.03885e-06	9.92968e-06	583	849	613	849
MGG_00070	89.4774	1.55439	0.318504	1.0594e-06	1.01145e-05	131	197	26	54
MGG_07356	25.114	-3.34329	0.685331	1.06977e-06	1.02019e-05	5	6	23	60
MGG_17820	466.325	-0.643475	0.131937	1.07639e-06	1.02533e-05	364	524	382	599
MGG_01005	898.863	-0.48377	0.0992727	1.09837e-06	1.04508e-05	787	1027	734	1058
MGG_11512	641.424	-0.561526	0.115302	1.11563e-06	1.06029e-05	537	723	492	837
MGG_04628	37.801	2.60238	0.53508	1.1531e-06	1.09466e-05	64	94	9	9
MGG_08748	48.5791	2.19539	0.451546	1.16235e-06	1.10136e-05	73	124	12	18
MGG_07384	5353.74	-0.230967	0.0475058	1.16279e-06	1.10136e-05	4979	7015	3985	5936
MGG_00856	982.772	-0.454351	0.0935739	1.20061e-06	1.13589e-05	857	1155	788	1159
MGG_05008	768.281	0.511875	0.105483	1.21794e-06	1.15098e-05	946	1244	420	674
MGG_00175	8913.67	0.229311	0.0472856	1.23779e-06	1.16841e-05	9861	13511	5809	8193
MGG_10819	503.577	-0.645456	0.133108	1.24011e-06	1.16929e-05	431	514	427	624
MGG_00968	9127.19	-0.208899	0.043096	1.25153e-06	1.17852e-05	8476	12172	6781	9994
MGG_04672	402.119	0.740258	0.152722	1.25273e-06	1.17852e-05	504	719	227	282
MGG_00346	490.366	-0.641473	0.132456	1.27944e-06	1.2023e-05	367	573	397	637
MGG_06179	2339.87	0.312182	0.0645493	1.32249e-06	1.24136e-05	2640	3673	1368	2248
MGG_06863	52.6882	2.14463	0.444602	1.40917e-06	1.32123e-05	90	120	8	27
MGG_02767	431.586	-0.677543	0.14047	1.41135e-06	1.3218e-05	353	452	339	585
MGG_03137	870.309	-0.501984	0.104113	1.42473e-06	1.33283e-05	719	1035	734	1002
MGG_14689	391.639	0.702047	0.145616	1.42693e-06	1.3334e-05	487	695	206	306
MGG_10192	3734.03	-0.292075	0.0605911	1.43257e-06	1.33718e-05	3495	4639	2924	4081
MGG_00617	505.33	-0.612539	0.127137	1.45038e-06	1.35229e-05	398	577	415	637
MGG_00466	614.467	-0.565652	0.117466	1.4687e-06	1.36784e-05	504	704	472	803
MGG_03158	62.6415	1.86611	0.387707	1.48537e-06	1.38183e-05	91	151	20	26
MGG_00488	449.698	-0.653161	0.13584	1.52215e-06	1.41446e-05	371	476	360	592
MGG_04099	69.1779	-1.70321	0.354426	1.54333e-06	1.43255e-05	32	47	80	98
MGG_04682	101.495	1.40124	0.291685	1.55572e-06	1.44245e-05	145	215	38	58
MGG_01270	298.764	0.814869	0.169734	1.57992e-06	1.46326e-05	395	532	134	244
MGG_09072	19.4483	7.47139	1.55663	1.58892e-06	1.46997e-05	44	49	0	0
MGG_10689	320.683	-0.781714	0.163064	1.63552e-06	1.51141e-05	259	310	263	440
MGG_08808	577.407	-0.584669	0.122032	1.65853e-06	1.53098e-05	449	683	455	746
MGG_01064	421.727	-0.665769	0.139018	1.67532e-06	1.54477e-05	323	473	353	537
MGG_04768	3123.09	-0.278738	0.0582214	1.68821e-06	1.55494e-05	2930	3925	2243	3688
MGG_07195	1489.37	0.370594	0.0774267	1.69815e-06	1.56237e-05	1699	2390	892	1340
MGG_01452	1567.71	-0.370615	0.0775187	1.74442e-06	1.60318e-05	1454	1854	1187	1860
MGG_08123	378.959	0.735277	0.153918	1.77863e-06	1.63283e-05	517	625	181	313
MGG_05296	4270.18	-0.260822	0.0546211	1.7961e-06	1.64705e-05	3844	5643	3229	4751
MGG_03604	776.556	-0.521397	0.109529	1.93274e-06	1.77041e-05	624	939	582	1014
MGG_01409	2377.12	0.304185	0.0639141	1.94288e-06	1.77775e-05	2700	3679	1471	2178
MGG_01614	247.946	-0.869067	0.182627	1.94843e-06	1.78087e-05	192	231	215	337
MGG_10150	2202.89	-0.31343	0.0658999	1.97319e-06	1.80153e-05	1968	2826	1618	2604
MGG_04827	2128.7	-0.310247	0.0653018	2.02445e-06	1.84632e-05	1945	2678	1581	2484
MGG_14348	705.823	-0.565076	0.119025	2.059e-06	1.87578e-05	557	832	619	808
MGG_06316	2122.42	0.315784	0.0665438	2.07988e-06	1.89274e-05	2390	3344	1249	2022
MGG_05026	5556.02	0.232388	0.0490241	2.13428e-06	1.94013e-05	5957	8711	3390	5445
MGG_17864	340.472	-0.727728	0.153564	2.14859e-06	1.95101e-05	267	355	287	444
MGG_17153	5950.87	0.254062	0.0536352	2.17059e-06	1.96885e-05	6497	9276	3862	5393
MGG_08300	55.6714	-1.88007	0.397077	2.19294e-06	1.98697e-05	27	30	64	84
MGG_09932	1605.99	-0.35238	0.0744734	2.22727e-06	2.01589e-05	1424	2015	1197	1916
MGG_03870	209.652	0.969283	0.204936	2.24877e-06	2.03314e-05	302	365	103	138
MGG_01232	995.894	-0.450543	0.0954619	2.36292e-06	2.13404e-05	875	1164	813	1150
MGG_02872	3545.09	-0.257437	0.0546183	2.43643e-06	2.19805e-05	3258	4607	2658	3969
MGG_17989	949.296	-0.449777	0.0954328	2.44072e-06	2.19954e-05	844	1099	753	1128
MGG_10847	472.724	-0.731548	0.155399	2.50726e-06	2.25707e-05	319	557	444	551
MGG_11859	28.3364	3.15342	0.670027	2.52128e-06	2.26725e-05	61	60	3	7
MGG_03374	193.467	-0.996771	0.211815	2.52796e-06	2.27081e-05	118	201	164	286
MGG_04696	14290.3	0.166546	0.035424	2.58263e-06	2.31743e-05	15223	21619	9094	14108
MGG_18003	3582.75	-0.268196	0.0571036	2.64445e-06	2.37036e-05	3347	4543	2745	3948
MGG_03146	871.401	-0.470439	0.100182	2.65539e-06	2.37761e-05	752	1026	652	1107
MGG_13669	905.58	0.511506	0.109	2.69628e-06	2.41164e-05	1054	1540	555	709
MGG_04203	31.7808	2.9322	0.625089	2.72071e-06	2.43089e-05	61	73	8	4
MGG_06765	641.104	-0.532503	0.113818	2.889e-06	2.5785e-05	548	722	521	780
MGG_02466	3134.5	-0.261015	0.0558162	2.92044e-06	2.60377e-05	2918	4019	2283	3616
MGG_16854	422.707	0.659887	0.141239	2.98105e-06	2.65498e-05	510	755	226	337
MGG_02283	351.447	-0.729889	0.156433	3.07384e-06	2.7347e-05	271	370	319	425
MGG_07790	99.7762	-1.39691	0.299644	3.1331e-06	2.78446e-05	59	73	113	128
MGG_04504	479.939	0.621245	0.133324	3.16714e-06	2.81172e-05	616	793	246	409
MGG_10319	1336.27	-0.374661	0.0804118	3.17325e-06	2.81415e-05	1203	1624	1008	1596
MGG_09927	6582.58	-0.201207	0.0432193	3.23216e-06	2.86335e-05	6219	8686	4810	7293
MGG_07118	85.0539	1.50808	0.324265	3.30717e-06	2.9267e-05	117	193	31	45
MGG_11902	894.077	-0.461739	0.0993275	3.34113e-06	2.95363e-05	796	1023	719	1055
MGG_07237	823.932	-0.483552	0.104068	3.37625e-06	2.98152e-05	694	983	613	1060
MGG_02308	59.6018	-1.74917	0.376631	3.41323e-06	3.01099e-05	26	41	61	98
MGG_06919	10994	0.175381	0.037826	3.54329e-06	3.12244e-05	11737	16694	6933	10880
MGG_06039	523.658	0.590381	0.127354	3.55672e-06	3.13096e-05	657	871	270	455
MGG_05017	115.549	1.27521	0.275177	3.58439e-06	3.152e-05	178	215	49	66
MGG_10930	258.03	0.829596	0.179037	3.59274e-06	3.15565e-05	335	470	121	201
MGG_04745	1584.81	-0.345392	0.0745431	3.5961e-06	3.15565e-05	1440	1950	1208	1842
MGG_07597	559.334	-0.563667	0.121762	3.67015e-06	3.21725e-05	460	637	466	676
MGG_01609	8474.03	-0.188395	0.0407071	3.69105e-06	3.23218e-05	7994	11303	6172	9342
MGG_00349	4371.1	0.254242	0.0549579	3.72565e-06	3.25907e-05	4741	6857	2795	4026
MGG_04210	637.21	0.541761	0.117127	3.73826e-06	3.26668e-05	799	1027	363	525
MGG_09292	206.26	0.929154	0.201165	3.85867e-06	3.36838e-05	282	373	100	143
MGG_09991	993.869	-0.424773	0.0920662	3.95414e-06	3.44811e-05	861	1204	779	1179
MGG_11897	1143.71	-0.406851	0.088272	4.04489e-06	3.52357e-05	1021	1369	847	1415
MGG_03218	543.167	-0.568922	0.123659	4.21044e-06	3.66396e-05	434	635	427	697
MGG_08596	303.693	0.755353	0.16438	4.32439e-06	3.75921e-05	387	542	151	239
MGG_08883	42.1526	2.21613	0.48258	4.38499e-06	3.80792e-05	74	94	9	17
MGG_10630	256.714	-0.839864	0.182899	4.39092e-06	3.80912e-05	182	266	242	316
MGG_17617	314.048	-0.732609	0.159739	4.51204e-06	3.91013e-05	239	336	260	418
MGG_07800	26.6365	-2.86864	0.626193	4.62584e-06	4.00458e-05	5	11	26	58
MGG_01730	988.778	0.428499	0.0935778	4.67053e-06	4.03909e-05	1144	1623	555	904
MGG_01104	816.845	0.500401	0.109376	4.76069e-06	4.1128e-05	915	1432	477	681
MGG_08135	531.607	-0.639941	0.139886	4.76815e-06	4.11499e-05	439	571	382	761
MGG_09186	539.848	-0.562473	0.122958	4.77351e-06	4.11537e-05	452	607	426	687
MGG_00650	859.956	-0.455674	0.0997402	4.9096e-06	4.22833e-05	719	1051	683	1026
MGG_08464	318.942	0.765121	0.16756	4.96548e-06	4.27205e-05	393	587	175	226
MGG_10170	47.6234	2.05012	0.449281	5.04001e-06	4.33015e-05	86	98	12	20
MGG_06705	567.528	-0.549694	0.120468	5.04338e-06	4.33015e-05	458	667	450	715
MGG_08003	26.0989	3.18098	0.697177	5.05121e-06	4.33242e-05	55	57	3	6
MGG_04863	1236.67	0.383398	0.0842274	5.31529e-06	4.55425e-05	1427	1977	741	1101
MGG_02158	230.991	-0.869824	0.191288	5.43642e-06	4.65326e-05	153	248	210	301
MGG_03095	81.3027	1.52115	0.334623	5.47084e-06	4.67793e-05	109	189	30	42
MGG_08290	97.7774	1.34271	0.295588	5.55899e-06	4.74845e-05	146	194	38	57
MGG_13485	2016.73	0.332471	0.0731955	5.56605e-06	4.74962e-05	2241	3239	1268	1780
MGG_09457	2789.98	-0.272823	0.0601096	5.65888e-06	4.8239e-05	2622	3507	2105	3132
MGG_02398	843.25	-0.450416	0.0995701	6.07946e-06	5.17714e-05	720	1015	668	1005
MGG_04647	864.173	0.466274	0.103242	6.29238e-06	5.35301e-05	1081	1338	490	759
MGG_02474	356.506	0.690283	0.152859	6.30723e-06	5.36018e-05	465	601	181	290
MGG_10052	440.314	0.62141	0.137661	6.35979e-06	5.39594e-05	535	768	227	374
MGG_07009	77.6884	1.55378	0.344214	6.36222e-06	5.39594e-05	117	167	21	49
MGG_09530	1241.34	-0.389855	0.0863899	6.39973e-06	5.42225e-05	1148	1451	934	1498
MGG_15988	661.05	-0.50747	0.112495	6.45085e-06	5.46002e-05	574	748	533	799
MGG_15814	2357.36	-0.284517	0.0630861	6.48363e-06	5.48221e-05	2194	2967	1768	2682
MGG_10680	5572.5	-0.208129	0.0462352	6.74656e-06	5.69877e-05	5197	7414	3991	6324
MGG_04866	165.967	-0.99504	0.221148	6.81321e-06	5.74895e-05	120	148	146	236
MGG_01593	130.504	1.15797	0.257369	6.81974e-06	5.74895e-05	190	245	60	77
MGG_16462	3928.83	-0.251975	0.0560467	6.93075e-06	5.83664e-05	3646	5075	3005	4293
MGG_00469	164.817	-0.999708	0.222435	6.97694e-06	5.86962e-05	108	160	156	219
MGG_03931	848.509	-0.444707	0.0991168	7.23361e-06	6.07944e-05	729	1020	670	1011
MGG_11463	25.2954	3.24715	0.723985	7.28771e-06	6.11875e-05	40	73	5	3
MGG_00110	26.3731	3.01679	0.673334	7.45107e-06	6.24962e-05	43	73	4	6
MGG_03121	192.446	0.961097	0.214641	7.54501e-06	6.32206e-05	244	382	79	150
MGG_10853	199.088	-0.897328	0.200485	7.61262e-06	6.37233e-05	139	200	178	267
MGG_03348	147.281	1.20985	0.270346	7.63384e-06	6.38369e-05	206	292	78	68
MGG_02462	935.018	-0.48577	0.108565	7.66002e-06	6.39918e-05	824	1067	662	1254
MGG_00599	132.625	-1.10146	0.246238	7.70709e-06	6.43207e-05	83	123	122	190
MGG_09866	456.42	0.658983	0.14753	7.94131e-06	6.62093e-05	561	807	207	417
MGG_00742	673.039	-0.493104	0.110402	7.95297e-06	6.62404e-05	579	779	526	832
MGG_07787	50.1638	1.93136	0.432593	8.02101e-06	6.67406e-05	74	122	14	22
MGG_06177	6508.39	-0.202684	0.0454079	8.05796e-06	6.69813e-05	6124	8626	4574	7491
MGG_11149	135.901	1.11818	0.250701	8.18749e-06	6.79904e-05	200	250	54	95
MGG_01807	375.696	0.702594	0.157602	8.27193e-06	6.86234e-05	476	660	169	334
MGG_08631	242.64	0.844485	0.189474	8.31124e-06	6.8881e-05	294	472	121	177
MGG_02620	4708.78	-0.230247	0.0516815	8.38516e-06	6.94248e-05	4504	6020	3313	5503
MGG_16017	74.7057	1.55648	0.349825	8.61494e-06	7.12567e-05	128	138	26	39
MGG_03480	613.23	-0.518722	0.116687	8.77237e-06	7.2481e-05	514	711	505	731
MGG_08711	20.9023	4.12076	0.927009	8.78031e-06	7.2481e-05	31	69	1	3
MGG_13157	48.7587	1.97803	0.44503	8.80086e-06	7.25788e-05	83	106	10	25
MGG_08474	1189.92	-0.431343	0.0971153	8.93128e-06	7.35818e-05	1062	1388	1003	1310
MGG_10860	28.0705	2.81443	0.634048	9.04529e-06	7.44476e-05	46	75	5	7
MGG_05280	1955.43	-0.300075	0.0677286	9.39906e-06	7.72832e-05	1793	2469	1463	2252
MGG_00677	137.131	1.17481	0.265788	9.86493e-06	8.10341e-05	187	275	70	70
MGG_12956	583.973	-0.525491	0.118906	9.8978e-06	8.12241e-05	495	669	451	743
MGG_15156	332.251	-0.703698	0.159247	9.91983e-06	8.12518e-05	256	358	297	403
MGG_08551	82.3588	-1.44702	0.327461	9.92062e-06	8.12518e-05	36	74	82	126
MGG_06979	626.527	-0.504854	0.11443	1.02462e-05	8.3836e-05	519	744	498	768
MGG_04108	281.186	-0.779304	0.176725	1.03512e-05	8.45985e-05	214	287	264	336
MGG_05967	114.106	1.20549	0.273382	1.03596e-05	8.45985e-05	172	212	46	73
MGG_07468	1086.85	0.401731	0.0911421	1.04454e-05	8.51953e-05	1293	1710	607	1017
MGG_09461	37.5425	2.51221	0.569975	1.04531e-05	8.51953e-05	78	71	12	6
MGG_01885	66.3135	1.61197	0.36593	1.05719e-05	8.60795e-05	104	139	20	37
MGG_06460	501.284	-0.565883	0.128492	1.06258e-05	8.64342e-05	430	548	402	629
MGG_09007	1625.48	0.337776	0.0767511	1.07789e-05	8.75944e-05	1821	2610	932	1560
MGG_03554	3220.21	0.249541	0.0567124	1.0819e-05	8.78351e-05	3496	5039	1989	3081
MGG_02708	4771.66	-0.226039	0.0513779	1.08484e-05	8.79878e-05	4476	6220	3595	5208
MGG_09259	216.643	-0.866313	0.196926	1.08658e-05	8.80434e-05	148	227	202	274
MGG_04977	4340.64	-0.226153	0.0514149	1.08957e-05	8.82003e-05	4009	5745	3219	4817
MGG_13778	725.401	0.472349	0.107562	1.12617e-05	9.10751e-05	862	1190	401	650
MGG_14307	2109.57	0.299111	0.068123	1.1296e-05	9.12641e-05	2394	3256	1320	1919
MGG_01285	2433.51	-0.286193	0.0653012	1.17237e-05	9.46277e-05	2291	3021	1863	2714
MGG_17344	114.296	-1.16083	0.265296	1.21091e-05	9.76443e-05	71	101	109	162
MGG_00884	1720.51	-0.321755	0.0736139	1.23768e-05	9.97067e-05	1592	2122	1252	2059
MGG_11236	906.843	-0.44959	0.10287	1.23983e-05	9.97833e-05	821	1035	665	1158
MGG_01592	3101.5	0.251966	0.0576946	1.25827e-05	0.00010117	3376	4852	1885	3007
MGG_12726	84.2023	1.46735	0.336368	1.28681e-05	0.000103366	129	173	22	58
MGG_10334	1535.74	-0.334402	0.0766883	1.29748e-05	0.000104122	1383	1920	1188	1748
MGG_07711	691.026	0.479508	0.110068	1.32178e-05	0.000105971	816	1145	382	616
MGG_08305	261.314	0.816686	0.187583	1.33838e-05	0.000107199	323	497	112	221
MGG_09507	945.875	-0.413213	0.0949787	1.35773e-05	0.000108644	853	1113	726	1136
MGG_13535	388.176	-0.630266	0.144942	1.37138e-05	0.000109632	305	439	308	510
MGG_17596	771.869	0.452575	0.104084	1.37275e-05	0.000109636	905	1267	438	686
MGG_02622	132.756	-1.07787	0.248109	1.39697e-05	0.000111464	91	116	114	200
MGG_04574	573.964	-0.51973	0.119713	1.41543e-05	0.000112829	469	682	460	704
MGG_02836	6551.67	0.195586	0.0450597	1.42096e-05	0.000113162	7186	9805	4228	6244
MGG_05646	1251.35	-0.359024	0.082782	1.44453e-05	0.00011493	1111	1558	958	1461
MGG_05176	1264.23	-0.368221	0.0849495	1.46037e-05	0.000116079	1084	1616	950	1512
MGG_08649	1852.73	-0.310092	0.071614	1.49078e-05	0.000118384	1648	2387	1416	2104
MGG_06933	1404.39	-0.345798	0.0798981	1.5048e-05	0.000119383	1246	1771	1032	1691
MGG_05988	421.003	0.607293	0.1405	1.54352e-05	0.000122339	533	698	229	344
MGG_04090	495.118	-0.55363	0.128155	1.56019e-05	0.000123543	420	553	396	619
MGG_09884	1584.46	-0.326147	0.0756071	1.6054e-05	0.000127003	1438	1985	1155	1899
MGG_04733	52.8432	-1.76074	0.408248	1.61119e-05	0.00012734	28	30	48	96
MGG_14232	89.8018	1.33667	0.310029	1.62196e-05	0.00012807	131	183	31	58
MGG_01404	1705.57	0.313463	0.0727691	1.65007e-05	0.000130167	1953	2635	1040	1574
MGG_13526	1351.54	0.363936	0.0846865	1.72769e-05	0.000136131	1597	2083	834	1185
MGG_05477	1961.71	-0.296131	0.068911	1.72893e-05	0.000136131	1760	2538	1443	2292
MGG_10834	628.847	0.513127	0.11942	1.73263e-05	0.000136294	758	1044	324	580
MGG_09246	40.1921	-2.02181	0.470944	1.76194e-05	0.000138469	14	25	48	61
MGG_02544	150.514	2.34404	0.546155	1.77157e-05	0.000139095	252	360	47	32
MGG_02103	139.643	1.07737	0.251303	1.80989e-05	0.00014197	214	240	59	96
MGG_07966	40.4701	-2.12869	0.496909	1.83684e-05	0.000143949	22	13	46	66
MGG_06269	11219.4	0.165912	0.0387374	1.8439e-05	0.000144367	12097	16757	7299	10840
MGG_05336	311.948	-0.706615	0.165059	1.86072e-05	0.000145547	225	356	272	390
MGG_09901	357.738	-0.641459	0.150014	1.90276e-05	0.000148696	283	397	301	447
MGG_13328	304.081	-0.6951	0.162601	1.91231e-05	0.000149303	230	337	254	394
MGG_06183	1211.59	-0.362151	0.0848205	1.95812e-05	0.000152737	1075	1509	896	1464
MGG_05626	671.065	-0.48671	0.114051	1.97703e-05	0.000154068	540	830	522	832
MGG_09517	1685.37	-0.310627	0.0728001	1.98252e-05	0.000154352	1552	2105	1238	1987
MGG_00768	25.6223	2.90035	0.681254	2.06847e-05	0.000160894	49	59	6	4
MGG_10407	178.735	-0.902107	0.211947	2.07855e-05	0.000161527	132	170	153	250
MGG_14087	85.0254	1.44213	0.338934	2.09141e-05	0.000162376	114	191	39	37
MGG_15048	106.158	1.22633	0.288513	2.13292e-05	0.000165445	136	231	45	64
MGG_03510	699.051	-0.459894	0.108217	2.14036e-05	0.000165868	602	829	550	843
MGG_00413	1319.66	-0.361843	0.0851662	2.15041e-05	0.000166492	1145	1672	1046	1491
MGG_05656	183.75	0.909344	0.214161	2.17548e-05	0.000168278	259	319	88	131
MGG_15899	316.501	-0.733903	0.173014	2.21666e-05	0.000171304	245	335	231	468
MGG_09952	5384.87	0.197982	0.0466781	2.221e-05	0.000171481	5910	8068	3445	5168
MGG_02601	24.9744	-2.64677	0.624098	2.22571e-05	0.000171686	6	11	26	50
MGG_00835	99.3188	-1.21223	0.286024	2.25305e-05	0.000173635	59	87	98	139
MGG_09760	192.635	0.874563	0.206438	2.27095e-05	0.000174853	254	353	90	145
MGG_06045	375.345	-0.624352	0.14776	2.38458e-05	0.000183432	315	399	311	471
MGG_01333	1421.72	-0.34721	0.0822155	2.40892e-05	0.00018507	1270	1772	1128	1589
MGG_05116	24.7868	-2.66794	0.631758	2.41029e-05	0.00018507	9	7	28	46
MGG_06251	152.591	-0.986124	0.233586	2.42504e-05	0.000186031	94	158	139	210
MGG_11450	649.122	0.492688	0.116754	2.44425e-05	0.000187333	762	1085	386	534
MGG_01046	1175.72	0.380353	0.0901908	2.47349e-05	0.0001894	1339	1908	649	1130
MGG_13619	61.7257	1.61795	0.383697	2.47859e-05	0.000189617	104	120	18	35
MGG_06386	65.3083	1.69941	0.403294	2.51084e-05	0.000191908	111	131	12	44
MGG_11426	232.795	0.794206	0.188849	2.60506e-05	0.000198927	299	419	121	170
MGG_01537	1781.29	-0.306612	0.0729961	2.6645e-05	0.00020328	1623	2248	1377	1994
MGG_04934	78.7466	1.38949	0.331278	2.73665e-05	0.000208595	123	152	29	46
MGG_01154	159.643	0.958752	0.228819	2.78943e-05	0.000212424	225	284	75	111
MGG_09285	1268.62	-0.377106	0.0900155	2.79759e-05	0.000212851	1153	1518	1032	1405
MGG_06199	600.847	-0.488965	0.116724	2.80116e-05	0.000212929	504	715	466	747
MGG_11925	18.2106	4.31972	1.03176	2.8298e-05	0.000214911	42	40	1	2
MGG_00518	269.214	0.752683	0.179824	2.84334e-05	0.000215742	330	495	147	194
MGG_10859	36.6611	2.14968	0.513616	2.84677e-05	0.000215807	59	87	10	13
MGG_07333	586.147	0.53672	0.128271	2.86077e-05	0.000216671	676	1019	352	460
MGG_00806	56.6359	1.67109	0.399576	2.88763e-05	0.000218508	94	113	20	26
MGG_08624	598.676	-0.494797	0.118321	2.89163e-05	0.000218613	502	707	491	707
MGG_10591	529.39	-0.522662	0.124994	2.89598e-05	0.000218743	429	632	428	645
MGG_11701	540.768	-0.512681	0.122692	2.9332e-05	0.000221355	455	630	420	680
MGG_06905	206.756	-0.837043	0.200871	3.08538e-05	0.000232629	138	227	180	277
MGG_05734	765.46	0.435368	0.104542	3.11981e-05	0.000235012	891	1253	436	687
MGG_08139	1264.52	-0.361838	0.0868907	3.12319e-05	0.000235055	1117	1575	1011	1415
MGG_01765	838.451	-0.437883	0.105179	3.13825e-05	0.000235976	764	954	679	968
MGG_00127	68.5088	1.50753	0.36273	3.2379e-05	0.00024325	115	128	22	40
MGG_01222	730.433	-0.463226	0.111466	3.24197e-05	0.000243337	667	813	584	867
MGG_08497	257.844	-0.759672	0.182869	3.26444e-05	0.000244804	196	268	240	308
MGG_07480	248.762	-0.741827	0.178714	3.31151e-05	0.000248111	190	263	209	328
MGG_00905	1826.87	0.317887	0.0767239	3.42403e-05	0.000256311	1973	2988	1135	1652
MGG_03373	30629.2	-0.828515	0.200043	3.44754e-05	0.00025784	22324	31438	30081	35422
MGG_15294	426.821	0.586347	0.141594	3.45719e-05	0.00025833	542	696	241	342
MGG_16334	314.739	-0.691603	0.167151	3.50976e-05	0.000262024	227	363	280	382
MGG_04608	212.972	-0.820456	0.198437	3.55605e-05	0.000265243	172	198	185	282
MGG_08002	35.8854	2.18533	0.528939	3.60357e-05	0.000268548	51	95	10	12
MGG_16629	1349.97	-0.350859	0.0849452	3.62116e-05	0.000269618	1201	1684	1078	1502
MGG_01924	19.8104	3.38774	0.821393	3.71721e-05	0.000276523	40	47	2	4
MGG_01108	1374.86	0.328252	0.0796595	3.77736e-05	0.000280748	1551	2177	818	1285
MGG_04746	196.601	0.849505	0.206315	3.82964e-05	0.000284381	272	338	96	145
MGG_05946	174.783	0.891687	0.216941	3.95174e-05	0.000293187	232	320	85	125
MGG_08093	516.994	-0.52314	0.127489	4.07071e-05	0.000301746	445	585	393	666
MGG_04167	491.07	-0.528517	0.128905	4.13091e-05	0.000305936	405	574	401	594
MGG_00952	44.875	1.864	0.454805	4.15892e-05	0.000307738	69	104	11	23
MGG_04244	796.774	0.432092	0.105448	4.17331e-05	0.000308529	939	1282	482	676
MGG_10941	385.413	-0.591592	0.14457	4.275e-05	0.000315768	309	440	318	478
MGG_05960	85.3424	-1.29001	0.31559	4.3582e-05	0.000321629	44	78	88	118
MGG_07539	262.172	0.725019	0.177912	4.59831e-05	0.00033905	342	451	127	216
MGG_08757	322.904	0.666088	0.163542	4.64341e-05	0.000342073	386	586	158	277
MGG_08984	28.2141	2.53029	0.621511	4.67739e-05	0.000344272	52	65	3	12
MGG_16213	1410.58	-0.325103	0.0798926	4.71658e-05	0.000346851	1279	1764	1092	1595
MGG_13615	19.6176	6.01909	1.47959	4.73994e-05	0.000348263	41	52	1	0
MGG_12174	330.568	-0.656642	0.1616	4.83667e-05	0.000355058	243	386	287	404
MGG_13806	4530.68	0.220082	0.0542043	4.90224e-05	0.000359555	4902	6974	2945	4210
MGG_01135	4775.29	-0.204744	0.0504748	4.98418e-05	0.000365244	4449	6379	3364	5492
MGG_01410	341.558	0.660182	0.162899	5.06283e-05	0.000370427	443	566	197	251
MGG_11357	172.602	-0.936467	0.231074	5.06377e-05	0.000370427	130	154	175	204
MGG_02720	10.9199	6.6447	1.64009	5.09075e-05	0.000372075	20	34	0	0
MGG_03857	1296.72	0.330774	0.0816729	5.12214e-05	0.00037379	1480	2032	780	1197
MGG_03887	67.2757	-1.42789	0.35257	5.12317e-05	0.00037379	33	57	63	108
MGG_04536	467.832	0.539215	0.133349	5.26246e-05	0.000383618	551	803	254	405
MGG_15688	247.799	0.734391	0.181714	5.31161e-05	0.000386863	318	435	122	200
MGG_09374	310.403	-0.647854	0.160485	5.41731e-05	0.000394218	252	335	253	401
MGG_04898	596.333	-0.489244	0.121298	5.49739e-05	0.000399697	512	696	439	776
MGG_00737	1971.54	0.310861	0.0771984	5.65471e-05	0.000410778	2179	3140	1271	1723
MGG_06204	1069.5	0.38662	0.0960547	5.69757e-05	0.000413532	1264	1669	669	908
MGG_16127	55.7514	-1.6226	0.403696	5.83561e-05	0.000422948	24	44	46	105
MGG_01473	1160.24	0.365373	0.0909048	5.83743e-05	0.000422948	1275	1920	708	1030
MGG_04374	459.879	-0.542122	0.134892	5.84627e-05	0.000423221	378	536	349	600
MGG_01468	405.101	-0.568774	0.141594	5.89598e-05	0.000426451	324	473	321	516
MGG_10358	1803.64	-0.288845	0.0720657	6.12164e-05	0.000442389	1648	2301	1380	2018
MGG_06376	270.081	0.729916	0.182171	6.15569e-05	0.000444465	369	440	148	197
MGG_04727	194.802	-0.821076	0.204989	6.18947e-05	0.000446519	146	195	179	244
MGG_03901	291.244	-0.675155	0.168588	6.20826e-05	0.000447487	221	326	255	356
MGG_10115	132.581	1.01017	0.252557	6.34021e-05	0.000456604	190	237	63	87
MGG_00449	1982.48	0.278455	0.0697652	6.57072e-05	0.000472798	2194	3096	1248	1822
MGG_16900	218.235	0.771754	0.193483	6.64246e-05	0.000477548	286	382	108	170
MGG_01508	807.098	-0.402885	0.101044	6.68518e-05	0.000480207	713	977	619	965
MGG_05723	161.095	0.92927	0.233192	6.74793e-05	0.000484298	231	276	82	106
MGG_05677	390.786	0.578029	0.14509	6.77808e-05	0.000486043	469	672	215	324
MGG_12836	425.683	-0.574143	0.144396	7.00335e-05	0.000501767	339	494	372	492
MGG_17247	244.946	-0.723418	0.181959	7.01673e-05	0.000502294	190	260	195	336
MGG_03968	72.1133	1.38309	0.348113	7.09412e-05	0.0005074	97	160	27	42
MGG_04884	547.92	-0.491841	0.123929	7.22548e-05	0.000516353	484	619	419	690
MGG_06914	229.268	0.762046	0.192076	7.26548e-05	0.000518768	299	403	105	192
MGG_07626	65.3636	1.45505	0.36734	7.46186e-05	0.000532334	98	134	27	32
MGG_18135	199.101	-0.791548	0.199905	7.50704e-05	0.0005351	149	206	166	271
MGG_04772	1077.27	-0.363783	0.0918879	7.52673e-05	0.000536047	961	1335	777	1332
MGG_16259	1101.16	-0.358847	0.0906617	7.5551e-05	0.000537609	1000	1339	871	1243
MGG_13463	1061.03	-0.365067	0.0922982	7.64404e-05	0.000543475	910	1360	787	1282
MGG_07722	256.391	-0.699563	0.176888	7.65875e-05	0.000544057	207	266	215	331
MGG_06388	709.934	-0.431969	0.109286	7.72869e-05	0.00054856	638	827	536	875
MGG_02634	1479.92	-0.326414	0.0825884	7.74054e-05	0.000548935	1389	1785	1163	1647
MGG_04684	24.1534	2.76763	0.701823	8.03034e-05	0.000569003	41	61	7	3
MGG_00172	300.305	-0.642607	0.163181	8.21598e-05	0.000581664	245	324	244	388
MGG_00725	954.652	-0.370783	0.0941771	8.24802e-05	0.000583437	865	1157	713	1148
MGG_02113	26.4864	2.56736	0.652612	8.3554e-05	0.000590533	45	67	2	12
MGG_06881	765.424	-0.415196	0.105613	8.44901e-05	0.000596645	685	908	569	948
MGG_02520	351.677	-0.593211	0.151032	8.57515e-05	0.00060504	285	398	279	453
MGG_03517	387.968	0.590529	0.150473	8.69146e-05	0.00061273	468	666	227	299
MGG_04110	480.294	-0.518531	0.132136	8.70072e-05	0.000612865	386	579	393	577
MGG_02098	230.418	-0.768063	0.195782	8.74364e-05	0.00061537	169	249	173	339
MGG_07219	79.2003	1.31191	0.334595	8.82204e-05	0.000620365	126	144	34	43
MGG_03242	407.621	0.565646	0.144289	8.84648e-05	0.00062156	480	711	212	359
MGG_01045	1669.03	-0.285479	0.0729297	9.06122e-05	0.000636113	1545	2110	1254	1897
MGG_01229	421.311	-0.544976	0.139248	9.08941e-05	0.000637556	345	489	349	507
MGG_01217	103.513	1.13031	0.288958	9.16565e-05	0.000642365	138	209	49	61
MGG_08363	4017.48	0.206143	0.0527883	9.4195e-05	0.000659602	4398	6063	2588	3807
MGG_04837	179.509	-0.827853	0.212321	9.65636e-05	0.000675622	126	191	149	250
MGG_09830	59.1967	1.51463	0.388553	9.69442e-05	0.000677717	97	113	23	29
MGG_00084	133.49	-1.08426	0.278188	9.71566e-05	0.000678634	93	115	92	236
MGG_00103	169.825	0.857676	0.220066	9.72509e-05	0.000678725	229	302	79	130
MGG_07441	1117.2	-0.346464	0.08897	9.85367e-05	0.000687125	1004	1386	875	1265
MGG_03270	121.168	1.03252	0.265497	0.000100651	0.000701083	153	248	52	86
MGG_14068	110.766	1.0875	0.279644	0.000100706	0.000701083	163	199	53	67
MGG_11224	540.896	0.507098	0.130608	0.000103353	0.00071891	606	951	317	447
MGG_05215	61.4769	1.46429	0.377661	0.000105639	0.000734198	98	120	20	37
MGG_07594	545.931	-0.477923	0.123278	0.000105848	0.00073504	471	639	412	691
MGG_15344	321.611	-0.612157	0.157935	0.000106184	0.000736761	253	368	261	410
MGG_11240	143.42	-0.920082	0.237401	0.000106341	0.00073724	104	137	119	208
MGG_06475	595.95	-0.467669	0.120759	0.000107624	0.000745514	532	680	444	758
MGG_01026	3238.69	0.21413	0.0552973	0.000107793	0.000746065	3525	4946	2025	3142
MGG_08072	27.1667	2.3591	0.610081	0.000110247	0.00076242	47	63	7	8
MGG_14719	90.2048	1.23296	0.318953	0.0001108	0.000765611	126	185	28	68
MGG_05401	125.957	-0.984923	0.254859	0.000111279	0.000768287	84	123	104	189
MGG_14574	405.36	0.550904	0.142581	0.000111641	0.000770149	501	669	216	353
MGG_16696	225.84	-0.729195	0.18882	0.000112534	0.000775665	182	229	188	298
MGG_16710	9.52001	6.45015	1.6726	0.000115081	0.000792572	15	33	0	0
MGG_06030	1076.47	-0.347207	0.0901678	0.000117792	0.000810131	970	1337	784	1307
MGG_06684	391.527	-0.564796	0.146677	0.000117825	0.000810131	303	472	309	500
MGG_10742	790.507	-0.392599	0.102049	0.000119492	0.000820919	700	962	608	937
MGG_02641	147.857	0.928219	0.24132	0.000119856	0.000822108	199	274	60	119
MGG_10499	57.2543	1.52696	0.396984	0.000119862	0.000822108	98	105	19	32
MGG_06572	351.212	-0.587596	0.152777	0.000120015	0.00082248	275	412	277	454
MGG_10791	73.9223	-1.27012	0.330826	0.000123415	0.000845086	42	64	71	109
MGG_05811	1232.27	-0.326854	0.0851706	0.000124226	0.000849948	1082	1590	911	1460
MGG_10887	474.874	0.503553	0.131305	0.000125572	0.000858452	565	791	265	412
MGG_08768	74.831	1.30062	0.339209	0.000125936	0.000860207	101	161	28	47
MGG_09715	493.82	0.494953	0.129093	0.000126035	0.000860207	591	813	282	422
MGG_02009	319.697	0.621186	0.162142	0.000127556	0.000869882	407	530	179	251
MGG_04993	119.791	1.014	0.264696	0.000127731	0.000870362	163	226	58	77
MGG_04802	403.543	0.54922	0.143477	0.00012923	0.000879242	473	699	221	344
MGG_06195	172.606	0.841809	0.219925	0.000129343	0.000879242	235	300	88	123
MGG_13578	297.859	-0.641489	0.167592	0.00012935	0.000879242	225	346	233	399
MGG_07792	571.357	-0.466382	0.121995	0.000131862	0.000895592	465	710	448	695
MGG_02545	18.4981	3.18968	0.834523	0.000132288	0.000897754	35	45	4	2
MGG_01539	216.908	0.789827	0.206667	0.000132514	0.00089856	268	408	91	190
MGG_01233	532.854	-0.493909	0.129274	0.000133106	0.000901836	483	585	403	678
MGG_06784	29.4131	2.2563	0.590682	0.000133551	0.000904123	43	77	9	8
MGG_03844	40.0475	-1.78305	0.46758	0.000137094	0.000927356	21	22	47	57
MGG_08035	314.797	-0.606938	0.159198	0.000137581	0.000929894	257	349	260	393
MGG_05679	965.106	-0.359335	0.0942596	0.000137747	0.000930263	841	1222	742	1123
MGG_06148	1405.48	0.314889	0.0826441	0.000138864	0.000937051	1624	2150	884	1256
MGG_06201	1929.44	0.262409	0.0688985	0.000139742	0.000942214	2119	3011	1179	1847
MGG_08333	40.1003	1.86254	0.489137	0.000140206	0.000944583	62	93	8	23
MGG_08424	12.9154	-5.95326	1.56356	0.000140384	0.000945018	0	1	17	27
MGG_02437	460.422	-0.504765	0.13269	0.000142322	0.000956843	385	543	356	579
MGG_15057	36.728	1.95225	0.513207	0.00014237	0.000956843	57	87	7	20
MGG_00397	132.638	-0.930473	0.244619	0.000142512	0.00095703	93	129	119	180
MGG_03583	209.33	0.786357	0.206756	0.000142781	0.000958063	298	336	109	153
MGG_08028	36.0675	1.92229	0.505605	0.000143554	0.00096248	58	81	10	16
MGG_03178	190.449	0.857143	0.225525	0.000144313	0.000966792	237	368	74	167
MGG_00513	16.3118	3.62743	0.95553	0.000146899	0.000982691	30	43	3	1
MGG_05694	172.653	0.872686	0.229883	0.000146921	0.000982691	231	314	68	148
MGG_03529	95.8006	-1.09514	0.288685	0.000148523	0.00099261	61	88	88	137
MGG_09924	722.772	-0.413335	0.109035	0.000150144	0.00100264	620	890	580	832
MGG_12469	14.8178	4.59956	1.21377	0.000150963	0.0010073	32	36	1	1
MGG_01668	472.742	-0.517072	0.136525	0.000152241	0.00101502	386	566	348	625
MGG_13435	184.65	-0.807368	0.213246	0.000153043	0.00101955	123	208	158	248
MGG_06467	372.842	-0.553992	0.146492	0.000155742	0.00103671	306	430	296	470
MGG_07007	907.83	-0.36693	0.097132	0.000158321	0.00105303	837	1083	692	1068
MGG_00357	32.761	2.1545	0.570636	0.000159615	0.0010608	48	86	4	18
MGG_01323	784.692	-0.406054	0.107562	0.000159962	0.00106226	718	912	632	894
MGG_06667	295.792	-0.635931	0.168577	0.000161716	0.00107305	251	307	254	360
MGG_02827	14.7525	4.65754	1.23496	0.000162328	0.00107626	33	35	0	2
MGG_02953	6406.3	0.164901	0.0437762	0.000165276	0.00109493	6822	9684	4076	6334
MGG_14917	80.8865	1.21919	0.323675	0.000165406	0.00109493	112	164	35	48
MGG_03272	8.9261	6.34511	1.68513	0.000166315	0.00110008	22	20	0	0
MGG_00473	163.145	0.848688	0.225477	0.000167235	0.00110528	223	285	75	127
MGG_00842	85.3561	1.21516	0.323063	0.00016899	0.001116	127	163	28	63
MGG_05807	81.1506	-1.21541	0.323261	0.000170016	0.00112189	48	72	66	135
MGG_13290	73.0487	1.28859	0.34282	0.000170742	0.00112579	111	140	26	48
MGG_09082	625.562	-0.468358	0.12468	0.000172318	0.00113529	562	703	531	699
MGG_02451	400.621	0.543222	0.144644	0.000172945	0.00113852	485	673	208	359
MGG_04960	544.388	0.470334	0.125259	0.000173428	0.0011408	660	871	322	458
MGG_08737	22.2174	2.62364	0.698791	0.000173658	0.00114142	35	60	3	8
MGG_00769	173.325	0.82224	0.219012	0.000173814	0.00114154	215	327	87	128
MGG_04151	339.816	-0.61246	0.163323	0.000176839	0.0011605	244	419	282	425
MGG_12480	165.276	-0.827965	0.220836	0.000177373	0.00116309	116	175	148	214
MGG_02505	550.664	0.490314	0.130788	0.000177597	0.00116364	608	976	296	500
MGG_06843	44.4527	-1.64091	0.437829	0.00017837	0.00116779	23	29	51	62
MGG_13031	631.803	-0.443826	0.118586	0.000182085	0.00119118	530	775	521	720
MGG_15577	573.934	-0.447639	0.119637	0.000182829	0.00119511	490	692	458	678
MGG_05067	76.6373	1.24163	0.331865	0.000183022	0.00119544	112	149	32	46
MGG_10646	259.554	-0.653874	0.174807	0.000183619	0.0011984	205	286	214	333
MGG_09466	1385.09	-0.33958	0.0908296	0.000185015	0.00120657	1156	1853	1002	1688
MGG_17346	123.779	-0.958882	0.256711	0.000187519	0.00122195	83	123	102	184
MGG_01421	152.714	-0.851624	0.228129	0.00018915	0.00123124	110	155	136	201
MGG_13908	29.4876	-2.02888	0.543504	0.00018924	0.00123124	13	15	31	51
MGG_07617	380.823	0.5653	0.151617	0.000192633	0.00125234	498	596	206	323
MGG_07870	31.4738	2.14546	0.575698	0.000193995	0.00126021	60	61	11	8
MGG_04740	276.878	-0.640834	0.172011	0.000194892	0.00126428	234	288	231	348
MGG_14824	50.0969	-1.54576	0.414912	0.000194924	0.00126428	22	41	56	70
MGG_00696	193.64	-0.775997	0.20853	0.000198217	0.00128464	132	220	159	266
MGG_08078	1989.12	-0.252145	0.0677918	0.000199697	0.00129323	1835	2590	1440	2296
MGG_01638	498.647	-0.474875	0.127692	0.000200081	0.00129471	423	594	382	622
MGG_01312	163.423	-0.820601	0.220708	0.00020078	0.00129823	120	168	136	226
MGG_01594	437.728	-0.514433	0.138525	0.000204293	0.00131993	387	485	336	556
MGG_01692	206.128	-0.733607	0.197587	0.000204952	0.00132316	166	208	176	266
MGG_09537	1169.61	-0.321242	0.0865941	0.000207465	0.00133835	1050	1481	902	1325
MGG_01438	124.384	0.956884	0.258002	0.00020823	0.00134225	165	236	54	93
MGG_08057	21.8439	2.59038	0.699516	0.000212975	0.00137178	40	51	3	8
MGG_02846	130.403	-0.913827	0.246787	0.000213145	0.00137181	93	127	112	183
MGG_00669	233.767	0.701326	0.189446	0.00021392	0.00137505	300	401	129	174
MGG_10017	14.8259	5.63877	1.5232	0.000213978	0.00137505	35	34	0	1
MGG_06023	62.4985	1.37731	0.37235	0.000216475	0.00139003	89	131	26	33
MGG_06241	857.753	-0.38785	0.104883	0.000217377	0.00139475	712	1109	679	987
MGG_01721	1328.04	-0.340262	0.0920225	0.000217653	0.00139545	1217	1621	1086	1428
MGG_05599	97.5246	1.08468	0.293365	0.000217848	0.00139563	143	177	41	67
MGG_07203	513.835	-0.476294	0.128862	0.000218897	0.00140128	441	606	379	663
MGG_03476	59.1274	1.40856	0.381317	0.000220802	0.00141239	91	117	21	35
MGG_07112	69.499	1.29632	0.351083	0.000222204	0.00142027	106	133	25	45
MGG_12822	1344.94	0.313808	0.0850539	0.000224677	0.00143498	1494	2136	853	1194
MGG_07454	450.486	-0.501697	0.136038	0.00022609	0.00144185	401	500	354	556
MGG_04558	240.058	-0.694017	0.188187	0.000226098	0.00144185	186	259	219	283
MGG_00288	177.482	-0.933295	0.253377	0.000230126	0.00146642	118	183	116	307
MGG_09828	187.221	0.79801	0.216685	0.000230678	0.00146881	262	308	100	132
MGG_03668	2255.39	-0.240694	0.0653623	0.000230991	0.00146968	2095	2936	1692	2497
MGG_01655	286.665	0.625024	0.1698	0.000232375	0.00147737	341	510	152	237
MGG_10413	409.688	0.52357	0.142557	0.000239996	0.00152466	482	696	235	341
MGG_09029	166.9	-0.840465	0.228942	0.000241526	0.00153321	109	185	158	205
MGG_17812	132.397	-0.914829	0.250002	0.000252918	0.00160431	94	130	105	199
MGG_07338	388.692	-0.527537	0.144189	0.000253558	0.00160715	331	441	317	470
MGG_03508	254.063	0.670904	0.183402	0.000254092	0.00160817	304	462	123	219
MGG_14850	225.111	-0.708265	0.193616	0.000254104	0.00160817	172	246	171	319
MGG_00522	1014.48	-0.336529	0.0920069	0.000254538	0.00160868	891	1298	766	1185
MGG_14883	72.7349	1.30213	0.356005	0.00025457	0.00160868	110	142	21	54
MGG_01859	28.7036	-2.0176	0.55177	0.000255584	0.00161387	10	18	32	47
MGG_06640	194.082	-0.747861	0.204592	0.000256804	0.00162035	152	200	154	270
MGG_08171	396.063	0.536048	0.146664	0.000257237	0.00162185	503	628	224	330
MGG_12589	75.6104	1.21737	0.333701	0.000264209	0.00166456	107	151	29	50
MGG_04910	193.774	0.773558	0.212288	0.000268527	0.00168957	261	332	85	166
MGG_03401	95.9368	-1.07336	0.294568	0.000268584	0.00168957	70	78	93	128
MGG_03281	846.316	0.36459	0.100087	0.000269754	0.00169565	961	1359	509	762
MGG_05978	45.5154	1.61088	0.442729	0.00027422	0.00172243	76	89	14	25
MGG_00341	2347.31	0.230995	0.0635234	0.000276503	0.00173547	2571	3598	1481	2230
MGG_04612	7909.58	0.160181	0.0440917	0.000280232	0.00175755	8339	12026	5153	7667
MGG_15042	130.206	0.952658	0.262383	0.000282556	0.0017708	166	257	50	107
MGG_11818	114.587	0.995917	0.274566	0.000286474	0.00179401	155	215	59	70
MGG_05317	1184.65	-0.307173	0.0847173	0.000287997	0.00180219	1079	1497	892	1362
MGG_04529	744.736	0.383922	0.105959	0.000290872	0.00181882	861	1189	444	666
MGG_05643	172.928	-0.806211	0.222544	0.000291537	0.00182161	144	157	153	223
MGG_03761	208.009	0.719224	0.198558	0.000292065	0.00182355	263	368	101	172
MGG_06542	752.627	-0.392679	0.108445	0.000293463	0.00183091	650	935	607	851
MGG_02392	3749.45	0.231942	0.0640777	0.000294942	0.00183877	4182	5668	2156	3870
MGG_02630	272.169	-0.644366	0.178167	0.000298458	0.0018593	197	325	234	334
MGG_12936	4830.41	0.172356	0.0477049	0.000302716	0.00188442	5283	7151	3044	4791
MGG_08708	84.7962	1.13954	0.315537	0.000304503	0.00189413	119	164	39	51
MGG_11560	19.6108	2.68561	0.744113	0.000307218	0.0019096	33	50	4	5
MGG_01756	380.907	-0.533477	0.147869	0.000308833	0.00191821	336	415	309	464
MGG_13655	52.7544	1.46652	0.406512	0.000309075	0.00191828	74	116	20	28
MGG_04806	303.437	-0.599983	0.166351	0.000310093	0.00192318	247	338	265	356
MGG_08354	1731.34	-10.3505	2.87009	0.000310569	0.0019247	4	2	2	7256
MGG_04188	180.991	-0.784072	0.217439	0.000311023	0.00192608	133	190	172	214
MGG_14847	1077.53	-0.320047	0.0888091	0.000313642	0.00194086	963	1374	804	1260
MGG_05964	100.565	1.04139	0.289164	0.000316519	0.00195722	139	191	40	75
MGG_01751	182.222	-0.766979	0.213009	0.000317381	0.0019611	138	189	168	221
MGG_13660	47.5541	1.54555	0.429396	0.000318999	0.00196963	68	106	16	26
MGG_10856	471.496	0.479645	0.133405	0.000323884	0.00199832	581	749	259	422
MGG_04987	125.563	-0.912182	0.253753	0.000324691	0.00200182	87	125	118	161
MGG_08163	3664.41	0.205393	0.0571825	0.000328288	0.00202125	3876	5712	2351	3491
MGG_11882	279.339	-0.68323	0.190216	0.000328327	0.00202125	181	353	228	369
MGG_09882	566.7	0.444599	0.123873	0.000331749	0.00204082	690	889	339	481
MGG_06341	283.571	0.626747	0.174985	0.000341357	0.00209838	328	516	159	222
MGG_03089	3038.85	-0.216335	0.0604538	0.000345553	0.00212261	2918	3898	2286	3300
MGG_05625	439.067	-0.534525	0.149516	0.000350183	0.00214947	401	458	378	502
MGG_07229	1119.07	-0.309665	0.0868311	0.000362067	0.00222078	1027	1402	836	1298
MGG_04555	739.039	-0.376711	0.105675	0.000364107	0.00223166	651	916	555	888
MGG_06108	787.561	-0.373203	0.104766	0.00036768	0.00225191	732	928	592	942
MGG_08867	332.17	0.561272	0.157755	0.000373874	0.00228816	417	541	186	274
MGG_01502	162.78	-0.806049	0.226718	0.000377557	0.00230901	134	150	142	213
MGG_05274	168.397	0.840279	0.236474	0.00038032	0.00232421	238	279	95	107
MGG_06240	13.0202	4.40182	1.23889	0.000380835	0.00232566	29	30	1	1
MGG_01877	13.1143	5.46275	1.53846	0.00038408	0.00234376	28	34	0	1
MGG_10942	17.7395	2.88941	0.813967	0.000385537	0.00235093	36	38	4	3
MGG_16374	1242.1	-0.294842	0.0830976	0.000387955	0.00236395	1125	1593	927	1430
MGG_06479	6121.31	0.155089	0.0437267	0.000389984	0.00237458	6614	9064	3932	6037
MGG_05440	614.004	0.423066	0.119425	0.000396323	0.00241142	706	1006	375	520
MGG_11589	1003.25	-0.325787	0.0920153	0.000399253	0.00242748	902	1268	737	1194
MGG_03319	301.082	-0.57658	0.163035	0.000405417	0.00246316	242	347	248	371
MGG_13809	17.9522	2.80355	0.793823	0.000412884	0.00250671	29	49	2	6
MGG_02122	100.261	-0.995862	0.282098	0.000415239	0.00251918	71	91	92	137
MGG_01494	87.4675	1.08816	0.308261	0.000415579	0.00251941	119	171	39	57
MGG_10055	343.637	-0.538326	0.152529	0.000416618	0.00252388	287	395	269	435
MGG_03029	249.59	-0.688122	0.195197	0.00042304	0.00256007	165	309	216	312
MGG_06040	77.3848	1.1581	0.328522	0.000423205	0.00256007	110	150	31	52
MGG_15138	226.799	-0.683996	0.194085	0.000424743	0.00256751	159	270	190	292
MGG_06349	891.16	-0.349431	0.0991945	0.0004272	0.0025805	799	1105	704	1002
MGG_12868	1823.93	0.256406	0.072831	0.000430643	0.00259941	1971	2875	1149	1704
MGG_04004	851.219	-0.360362	0.102405	0.000433208	0.00261301	802	999	636	1016
MGG_04324	430.9	-0.497116	0.141288	0.000434044	0.00261617	341	535	351	514
MGG_08745	792.23	-0.362906	0.103164	0.000435219	0.00262136	729	951	593	946
MGG_10116	61.7517	1.38508	0.393891	0.000437419	0.00263271	76	148	18	43
MGG_01169	16.2378	3.17807	0.904217	0.00044022	0.00264766	33	38	0	6
MGG_11805	299.752	0.578025	0.164469	0.000440609	0.00264809	370	502	163	251
MGG_09550	422.936	0.501905	0.142838	0.000441754	0.00265306	530	666	247	351
MGG_11862	1693.14	0.255234	0.0726459	0.000442415	0.00265512	1879	2602	1055	1599
MGG_11179	163.763	-0.771947	0.21979	0.000444419	0.00266524	125	169	137	220
MGG_10162	238.448	0.672503	0.19157	0.000447298	0.00268058	314	396	111	211
MGG_16836	813.046	-0.372463	0.106229	0.000454478	0.00272165	688	1045	646	923
MGG_05730	322.057	0.568676	0.162201	0.000454923	0.00272237	374	567	183	261
MGG_04251	129.33	-0.885226	0.252604	0.000457634	0.00273663	97	122	123	161
MGG_07155	195.46	-0.741095	0.211534	0.0004593	0.00274463	148	210	144	288
MGG_07026	560.541	-0.421051	0.120275	0.000463986	0.00277065	494	671	428	680
MGG_02464	627.652	-0.407526	0.116434	0.000465146	0.00277559	552	758	506	716
MGG_00275	36.8106	1.76039	0.503002	0.000465652	0.00277663	62	74	14	14
MGG_14010	44.4201	1.55524	0.4448	0.000471401	0.00280891	63	100	15	24
MGG_01240	353.331	-0.535656	0.15333	0.000476747	0.00283874	277	430	285	435
MGG_07434	542.115	-0.436063	0.124861	0.00047874	0.00284857	467	653	442	622
MGG_13279	100.056	1.00251	0.287387	0.00048602	0.00288983	137	187	47	67
MGG_07969	55.8747	-1.327	0.380763	0.000491945	0.00292128	34	43	55	82
MGG_13165	106.121	0.985641	0.282818	0.000492009	0.00292128	153	186	52	69
MGG_09918	129.053	-0.863135	0.247749	0.000494153	0.00293193	96	126	112	175
MGG_01512	95.7295	-1.00823	0.289559	0.000497741	0.00295112	65	90	81	142
MGG_04870	180.804	0.771292	0.22162	0.000500952	0.00296805	225	330	103	122
MGG_04921	5147.14	0.179103	0.051476	0.000502641	0.00297595	5473	7873	3139	5240
MGG_04911	147.46	-0.806777	0.231891	0.000503068	0.00297637	112	148	129	193
MGG_03711	107.812	0.973826	0.280072	0.000506954	0.00299724	134	218	48	78
MGG_01204	371.03	-0.524635	0.15121	0.000521275	0.00307972	315	422	316	428
MGG_04994	3225.71	-0.217151	0.0625961	0.000522227	0.00308317	3045	4203	2471	3439
MGG_07926	149.607	-0.797984	0.23013	0.000525269	0.00309894	110	156	131	195
MGG_10126	898.624	0.34932	0.100759	0.000526533	0.0031042	1008	1444	563	786
MGG_04345	12.3504	4.40598	1.27162	0.000530509	0.00312375	21	38	0	2
MGG_03411	55.0493	-1.36782	0.394773	0.000530595	0.00312375	37	36	58	76
MGG_11308	239.944	-0.640266	0.184987	0.000537899	0.00316423	186	273	185	325
MGG_01710	181.965	0.749281	0.2165	0.000538411	0.00316423	227	332	82	156
MGG_06742	288.242	-0.586979	0.169609	0.000538608	0.00316423	244	315	219	384
MGG_00118	233.336	-0.643532	0.186044	0.000542103	0.00318252	189	254	182	313
MGG_09962	560.089	-0.432504	0.125169	0.000549533	0.00322388	500	653	461	634
MGG_14937	194.645	-0.707038	0.20473	0.000553352	0.003244	140	223	164	252
MGG_05871	45.4309	1.57349	0.455863	0.000557105	0.00326372	84	76	16	23
MGG_07280	290.945	0.603849	0.175024	0.000560402	0.00328073	376	469	171	220
MGG_00942	1669.34	-0.283895	0.082293	0.000561	0.00328193	1526	2133	1329	1784
MGG_05124	28.5768	1.97106	0.571815	0.000566783	0.00331183	43	69	8	12
MGG_03307	1545.31	-0.259079	0.0751634	0.000567119	0.00331183	1451	1967	1133	1769
MGG_12614	1140.37	-0.306685	0.0889771	0.0005673	0.00331183	1005	1489	831	1353
MGG_05855	38.2181	-1.61613	0.469038	0.000569724	0.00332365	22	23	39	60
MGG_04761	630.487	-0.393654	0.114265	0.000570889	0.00332812	555	770	495	733
MGG_01679	481.062	0.451342	0.131088	0.000575213	0.003351	562	793	266	438
MGG_09433	42.3733	1.56474	0.454801	0.000580665	0.0033804	68	85	14	23
MGG_03971	1038.63	-0.354173	0.102972	0.000582769	0.00339029	922	1305	709	1338
MGG_13245	360.812	0.518857	0.150878	0.000584028	0.00339525	440	593	193	321
MGG_06418	565.664	-0.412127	0.119852	0.000584632	0.0033964	504	674	437	675
MGG_11410	247.279	0.639335	0.186091	0.000591245	0.00343243	303	429	143	185
MGG_14575	38.6066	1.67147	0.486864	0.000596656	0.00346143	55	89	15	16
MGG_04824	140.75	0.832737	0.242578	0.00059725	0.00346248	191	246	64	112
MGG_14292	94.0757	1.08071	0.31494	0.000600282	0.00347519	132	176	51	49
MGG_12574	1573.17	0.260025	0.0757785	0.000600522	0.00347519	1758	2407	990	1466
MGG_09394	110.099	0.95839	0.279308	0.000600691	0.00347519	133	226	51	78
MGG_01874	86.7229	1.07146	0.312307	0.000601843	0.00347944	126	157	41	54
MGG_02376	99.9294	-0.985869	0.287434	0.000603799	0.00348737	70	92	99	125
MGG_03389	55.8467	1.33917	0.390452	0.000604048	0.00348737	82	113	20	35
MGG_12847	1299.93	0.317602	0.0926239	0.000605936	0.00349585	1407	2118	840	1128
MGG_03980	168.935	-0.743254	0.216796	0.000607251	0.00350102	126	182	146	217
MGG_01935	163.902	0.767161	0.223839	0.000609641	0.00351237	219	280	84	124
MGG_05216	123.264	-0.900971	0.26295	0.000611634	0.00352143	85	126	94	190
MGG_01974	54.6068	1.46075	0.426411	0.00061326	0.00352836	97	91	25	23
MGG_04689	3814.26	0.185754	0.0542606	0.000618478	0.00355593	4071	5836	2350	3829
MGG_07627	162.938	0.76894	0.224715	0.000621964	0.00357351	200	303	81	127
MGG_03481	519.358	-0.448717	0.13115	0.000623009	0.00357706	471	588	429	591
MGG_08887	378.613	-0.496623	0.145297	0.000630842	0.00361954	323	440	302	460
MGG_11490	404.677	-0.485675	0.142199	0.000636748	0.00365092	333	490	327	483
MGG_01585	1523.95	-0.269685	0.0790867	0.000649637	0.00372079	1374	1996	1165	1687
MGG_06263	840.16	-0.338588	0.099295	0.000649824	0.00372079	766	1036	636	979
MGG_04440	178.118	-0.719644	0.211167	0.00065455	0.00374528	140	187	145	239
MGG_00947	1191.42	-0.29339	0.0861005	0.000655541	0.00374839	1082	1529	857	1418
MGG_04326	159.68	0.785326	0.230603	0.000660365	0.00377339	198	295	87	112
MGG_03002	347.726	-0.516242	0.151647	0.000663472	0.00378855	297	398	272	435
MGG_04538	109.308	-0.92162	0.270828	0.000666582	0.00380371	74	111	92	157
MGG_06465	233.731	-0.640455	0.188352	0.000673097	0.00383826	173	275	199	289
MGG_08454	66.5244	-1.35106	0.398409	0.000696025	0.0039663	46	42	84	70
MGG_06524	880.145	-0.34435	0.101567	0.000697943	0.00397418	787	1105	625	1091
MGG_11643	133.591	0.875859	0.258349	0.00069836	0.00397418	184	232	74	84
MGG_11279	335.195	0.533595	0.157419	0.000699824	0.0039798	423	535	186	285
MGG_15023	16.2038	2.84309	0.839364	0.000706118	0.00401286	25	46	2	5
MGG_10160	263.475	0.603744	0.178301	0.000708955	0.00402625	340	429	134	229
MGG_15768	199.95	0.690943	0.204074	0.000709867	0.00402869	237	369	103	161
MGG_05991	1834.07	-0.237159	0.0700827	0.000714399	0.00405166	1746	2340	1346	2069
MGG_02660	5951.6	0.152405	0.0450857	0.000723932	0.00410294	6321	8952	3759	5978
MGG_00291	79.075	1.1059	0.327419	0.000731154	0.00414106	119	141	32	55
MGG_08189	78.7157	1.09787	0.325258	0.000737172	0.00417231	106	156	35	51
MGG_07087	336.139	-0.53617	0.158868	0.000738296	0.00417585	270	399	287	390
MGG_06197	1839.94	0.247457	0.0733397	0.000740533	0.00418567	2077	2763	1181	1696
MGG_06500	124.873	0.870504	0.258045	0.000742297	0.0041928	174	215	62	89
MGG_12118	238.895	-0.614096	0.182073	0.000744066	0.00419995	191	269	193	306
MGG_10076	120.657	0.952425	0.28265	0.000752707	0.00424586	193	184	51	92
MGG_06561	170.443	0.748476	0.222713	0.000777403	0.0043822	228	287	93	123
MGG_16595	176.038	-0.714428	0.212629	0.000779502	0.00439107	131	195	146	232
MGG_07843	297.481	0.559966	0.166676	0.000780511	0.00439379	375	482	167	245
MGG_07335	416.785	0.47459	0.141309	0.0007836	0.00440821	495	686	224	382
MGG_00490	225.374	-0.630815	0.188012	0.0007931	0.00445865	176	256	181	293
MGG_09642	77.3962	-1.08387	0.323093	0.000794606	0.00446296	54	66	67	116
MGG_04241	812.136	-0.340237	0.101425	0.000794934	0.00446296	743	996	623	935
MGG_05614	76.0991	1.11253	0.331736	0.000797518	0.00447446	105	148	35	47
MGG_03502	75.3282	1.11395	0.332814	0.000816686	0.00457892	110	139	32	50
MGG_02203	59.7829	-1.22484	0.366156	0.000822429	0.00460803	37	50	57	87
MGG_03613	726.153	-0.369106	0.110369	0.000824911	0.00461884	626	925	526	898
MGG_04054	383.635	-0.510461	0.152697	0.000828858	0.004637	301	474	326	441
MGG_02114	13.3418	3.35714	1.00428	0.000829264	0.004637	30	27	2	2
MGG_12647	142.098	-0.796543	0.238452	0.000836368	0.00467359	99	156	118	195
MGG_04703	275.438	-0.5746	0.172043	0.00083818	0.00468059	230	306	234	328
MGG_10696	113.968	0.913368	0.273539	0.000840575	0.00469082	139	227	57	78
MGG_16726	36.4621	1.68641	0.505353	0.000846582	0.00472119	58	78	8	23
MGG_01844	318.464	-0.545355	0.163498	0.000851324	0.00474447	276	352	236	424
MGG_11785	4774.14	0.184748	0.0553975	0.000853152	0.00475149	5010	7399	3133	4512
MGG_08585	115.176	-0.881412	0.264333	0.000854597	0.00475636	85	111	107	147
MGG_15154	807.281	-0.347509	0.104326	0.000865341	0.00481296	730	1000	578	995
MGG_04225	27.4929	1.9598	0.588484	0.000867674	0.00482272	39	69	9	10
MGG_07297	277.533	0.585452	0.175866	0.000871661	0.00484166	352	452	162	215
MGG_09947	421.696	-0.503008	0.151184	0.00087749	0.0048708	314	549	327	530
MGG_01231	285.661	1.45838	0.438675	0.000885765	0.00491347	451	561	71	208
MGG_01723	503.619	0.42803	0.128819	0.000891449	0.00494171	605	794	298	438
MGG_08834	6465.16	-0.148085	0.0446023	0.000899795	0.00498238	6201	8734	4677	6990
MGG_13610	33.6264	1.77644	0.535062	0.000899977	0.00498238	49	78	14	11
MGG_09531	350.039	-0.529851	0.159645	0.000903663	0.00499947	321	366	288	419
MGG_10330	246.889	0.678359	0.204472	0.00090789	0.00501953	258	499	133	193
MGG_14700	71.3696	1.1465	0.345818	0.000915309	0.00505721	101	137	34	41
MGG_01315	44.6073	1.46278	0.441271	0.000916654	0.00506129	62	99	16	25
MGG_02566	255.981	-0.609511	0.18392	0.000919688	0.00507468	193	303	226	299
MGG_02865	6.46214	5.8769	1.77346	0.000920372	0.00507511	17	13	0	0
MGG_03885	373.952	-0.486077	0.146718	0.000922975	0.0050861	317	442	286	470
MGG_00937	276.744	-0.561456	0.169625	0.000932983	0.00513787	234	308	223	345
MGG_10583	1407.46	0.261161	0.0789316	0.000937286	0.00515816	1549	2189	870	1334
MGG_12671	189.407	0.690734	0.208928	0.000946103	0.00520326	244	322	104	143
MGG_08211	144.071	-0.774333	0.234231	0.000946865	0.00520402	111	147	121	193
MGG_00632	268.935	-0.575049	0.174014	0.000951086	0.00522309	231	292	209	349
MGG_15226	617.436	-0.393156	0.118977	0.000951585	0.00522309	554	739	501	693
MGG_07212	4006.2	-0.18251	0.055249	0.000955202	0.0052395	3721	5453	2797	4583
MGG_04627	6.30366	5.851	1.77133	0.000955976	0.00524031	12	19	0	0
MGG_07267	146.787	-0.805932	0.244031	0.000957985	0.00524787	124	132	116	210
MGG_08880	278.07	0.563864	0.170759	0.000959596	0.00525325	333	476	151	236
MGG_11870	157.659	-0.742385	0.224856	0.000961354	0.00525943	122	165	127	216
MGG_07717	1355.85	-0.264595	0.0801723	0.000965731	0.00527992	1250	1751	980	1579
MGG_07779	84.8222	1.03327	0.313299	0.00097367	0.00531984	113	166	35	62
MGG_08360	686.585	-0.364489	0.110577	0.00097987	0.00535022	595	872	512	825
MGG_04550	1033.15	0.298832	0.0906921	0.000984148	0.00536982	1175	1593	630	964
MGG_03501	31.5215	1.82968	0.555314	0.000984745	0.00536982	44	79	6	19
MGG_16149	23026.8	-0.108772	0.0330321	0.000991557	0.00540343	22283	31741	16245	24865
MGG_04000	195.795	-0.674377	0.205042	0.00100554	0.00547608	165	198	169	242
MGG_01311	206.649	-0.667741	0.203197	0.0010156	0.00552292	145	249	171	267
MGG_09523	396.705	-0.467476	0.142257	0.00101574	0.00552292	345	463	315	476
MGG_15990	1537.15	-0.248509	0.0756262	0.00101613	0.00552292	1446	1970	1109	1775
MGG_01973	120.015	0.872376	0.265546	0.00101906	0.00553523	169	206	52	96
MGG_11530	20.8593	2.27191	0.691716	0.00102179	0.0055465	37	46	6	6
MGG_13563	1949.96	-0.229754	0.0699876	0.00102788	0.0055759	1776	2609	1424	2203
MGG_05611	239.217	-0.642114	0.195672	0.00103225	0.00559599	196	259	169	347
MGG_13562	13.2486	3.28697	1.00225	0.00103961	0.00563223	24	34	3	1
MGG_04929	369.604	-0.499127	0.152226	0.00104233	0.0056433	289	464	288	461
MGG_11491	665.858	-0.369147	0.112663	0.00105081	0.00568553	610	800	489	812
MGG_12632	648.087	-0.377682	0.115351	0.00105963	0.00572955	588	777	518	732
MGG_09782	45.5539	-1.43352	0.438251	0.0010717	0.00579109	23	37	54	56
MGG_03150	141.974	0.789563	0.241702	0.00108817	0.00587627	182	255	76	101
MGG_15383	10.9988	4.23089	1.29532	0.00108965	0.00588044	22	29	0	2
MGG_02942	49.997	1.36327	0.417427	0.00109126	0.00588534	67	111	17	32
MGG_08203	871.415	-0.333214	0.102064	0.00109562	0.00590503	751	1139	634	1052
MGG_07013	21.8723	2.19946	0.673774	0.00109699	0.00590864	36	51	7	6
MGG_02794	170.76	-0.708662	0.217232	0.00110538	0.00594995	124	194	142	224
MGG_01002	99.2088	-0.931725	0.285712	0.00110995	0.00597073	65	102	93	129
MGG_11497	391.933	-0.482736	0.148192	0.00112393	0.00604203	357	430	319	462
MGG_08312	291.853	-0.538667	0.165378	0.00112526	0.00604531	241	338	239	354
MGG_06955	46.3728	1.41	0.432999	0.00112847	0.00605863	75	87	16	28
MGG_06419	433.044	0.448865	0.137875	0.0011316	0.00606966	523	688	251	378
MGG_04028	528.957	-0.424525	0.130403	0.00113198	0.00606966	425	686	403	646
MGG_06634	139.013	-0.781615	0.240227	0.00113931	0.00610505	99	151	123	178
MGG_07736	163.455	-0.717411	0.220542	0.00114216	0.00611639	124	177	142	206
MGG_05307	3884.51	0.169901	0.0522575	0.0011491	0.00614963	4157	5867	2430	3888
MGG_10958	179.699	-0.690755	0.212476	0.00115007	0.00615086	146	186	158	220
MGG_09736	3076.58	-0.373772	0.115139	0.00116926	0.00624954	2621	3938	2506	3391
MGG_05501	10.9781	4.13943	1.27568	0.00117498	0.0062761	25	24	1	1
MGG_04253	10.6673	5.1134	1.57599	0.00117634	0.00627932	16	36	1	0
MGG_02402	20.257	2.37462	0.732047	0.00117942	0.00629172	28	58	2	10
MGG_03548	241.275	-0.610897	0.188416	0.0011858	0.00632173	210	251	182	327
MGG_04890	24.3159	2.03594	0.629115	0.00121137	0.00645394	36	60	8	8
MGG_01335	112.792	0.876067	0.270955	0.00122387	0.0065164	157	196	51	87
MGG_07283	292.689	-0.539826	0.166982	0.00122567	0.00652181	242	340	221	383
MGG_11480	770.369	0.342873	0.106185	0.00124223	0.00660571	908	1176	471	693
MGG_10035	192.024	-0.667483	0.206835	0.00125041	0.00664498	145	217	170	231
MGG_07161	250.198	-0.579048	0.179524	0.00125768	0.00667937	209	277	211	301
MGG_07528	238.716	0.598463	0.185554	0.00125852	0.00667962	281	423	127	201
MGG_02834	225.662	-0.623599	0.193397	0.00126219	0.0066948	199	228	180	293
MGG_06192	1580.73	-0.268947	0.0834546	0.00126999	0.00673107	1418	2079	1243	1697
MGG_07462	240.644	0.613677	0.190433	0.00127064	0.00673107	280	436	117	216
MGG_07337	374.205	0.474638	0.147338	0.00127555	0.00675281	448	610	208	333
MGG_06218	298.043	0.531543	0.165245	0.00129672	0.00685878	351	509	165	255
MGG_17942	579.413	-0.380774	0.118378	0.00129721	0.00685878	511	715	437	695
MGG_04327	177.711	-0.697122	0.21689	0.0013082	0.0069125	148	178	159	214
MGG_00785	146.532	-0.752624	0.234304	0.00131737	0.00695656	111	154	132	181
MGG_00836	61.7158	1.20589	0.375562	0.00132319	0.00698289	81	130	29	34
MGG_01952	105.851	-0.877193	0.273249	0.00132628	0.00699478	75	107	91	146
MGG_02654	72.6751	1.0841	0.337861	0.00133325	0.00702595	104	135	32	48
MGG_03269	248.199	0.580337	0.18087	0.00133387	0.00702595	310	412	131	213
MGG_02432	1892.35	0.236535	0.0737269	0.00133538	0.00702946	2131	2828	1228	1739
MGG_05933	521.129	-0.400712	0.125034	0.00135141	0.00710937	461	630	410	607
MGG_02638	1393.85	-0.257417	0.0803312	0.0013532	0.0071143	1258	1843	1030	1584
MGG_06868	2180.58	0.210744	0.0657997	0.00136091	0.00715032	2365	3331	1390	2082
MGG_01720	708.347	-0.353634	0.110456	0.0013668	0.00717678	624	895	511	871
MGG_12474	206.089	0.666987	0.208716	0.0013951	0.00731477	251	364	123	145
MGG_08176	98.8604	0.922085	0.288545	0.00139524	0.00731477	138	175	45	73
MGG_07872	75.1941	1.08263	0.338795	0.00139571	0.00731477	105	142	38	43
MGG_03579	132.353	0.803742	0.251694	0.00140643	0.00736635	161	253	61	107
MGG_08692	428.434	-0.43697	0.136856	0.0014084	0.00737204	372	513	337	510
MGG_01832	138.848	-0.765403	0.239952	0.00142366	0.00744725	101	150	123	176
MGG_00960	323.327	-0.499607	0.156801	0.00144136	0.00753476	272	380	257	395
MGG_16417	516.59	0.401163	0.125912	0.00144219	0.00753476	608	820	298	470
MGG_06926	104.13	0.8975	0.281953	0.00145682	0.00760258	137	194	45	82
MGG_05025	316.982	0.516611	0.162297	0.00145699	0.00760258	398	505	169	283
MGG_10359	79.2378	1.03598	0.325495	0.00145873	0.00760688	117	139	36	53
MGG_06140	161.464	-0.745343	0.234297	0.00146674	0.00764388	138	152	122	233
MGG_00187	187.692	0.663179	0.208562	0.00147389	0.00767636	226	337	97	154
MGG_05905	188.946	-0.65898	0.207281	0.00147698	0.00768767	155	199	165	229
MGG_07109	1646.34	0.236841	0.0745247	0.00148284	0.00771337	1821	2515	990	1628
MGG_01745	387.943	-0.456593	0.143771	0.00149403	0.0077667	331	465	308	463
MGG_15133	65.8551	-1.15738	0.364522	0.00149799	0.00778244	33	69	56	104
MGG_09701	158.717	0.720263	0.226966	0.0015064	0.00782128	198	283	85	120
MGG_17084	28.1928	1.80868	0.570052	0.00150962	0.00782939	48	58	7	15
MGG_01456	293.856	0.528686	0.166631	0.00150983	0.00782939	344	504	162	253
MGG_09313	428.063	0.445799	0.140541	0.00151387	0.00784547	499	706	230	401
MGG_00556	15.1899	2.77967	0.876553	0.0015184	0.00786407	33	30	1	6
MGG_06627	983.21	-0.293138	0.0925277	0.00153432	0.00793892	895	1258	720	1151
MGG_02787	162.947	-0.706833	0.223114	0.00153476	0.00793892	123	180	127	226
MGG_02199	115.838	0.842814	0.266055	0.0015359	0.00793991	156	205	53	91
MGG_02485	457.383	-0.419424	0.132448	0.0015417	0.00796499	399	553	355	546
MGG_09852	108.834	-0.864697	0.273093	0.00154387	0.00797124	79	108	103	135
MGG_08345	476.344	-0.417745	0.132216	0.0015801	0.00814861	397	601	371	567
MGG_00652	282.231	0.540674	0.17114	0.00158172	0.00814861	353	458	148	251
MGG_00306	143.33	-0.778767	0.246507	0.00158196	0.00814861	120	134	109	209
MGG_04235	99.4797	-0.89161	0.282228	0.00158212	0.00814861	69	101	89	133
MGG_08168	262.079	-0.556998	0.176356	0.00158652	0.00816623	223	292	199	344
MGG_01503	100.307	0.924194	0.292666	0.00158942	0.00817613	144	171	52	65
MGG_02366	128.458	-0.785583	0.249006	0.00160567	0.00825463	96	134	104	179
MGG_04396	2209.53	0.22542	0.0714866	0.00161427	0.00829371	2514	3244	1441	2036
MGG_02004	776.402	-0.338314	0.10736	0.00162591	0.00834304	675	1004	558	950
MGG_16392	45.0951	1.392	0.441736	0.00162592	0.00834304	73	83	19	23
MGG_09160	97.6686	-0.936078	0.297069	0.00162686	0.00834304	75	87	74	153
MGG_01444	154.322	0.728943	0.231502	0.00163967	0.00840355	209	255	78	122
MGG_01683	310.605	0.510072	0.162056	0.00164672	0.00843454	382	502	176	264
MGG_05321	281.096	-0.533497	0.169613	0.00165867	0.00849051	228	332	233	336
MGG_11475	45.627	-1.33733	0.425198	0.00165972	0.00849072	23	41	42	72
MGG_13192	450.047	0.423752	0.134818	0.00167138	0.00854511	525	729	265	395
MGG_03006	701.481	-0.353236	0.112527	0.00169454	0.00865758	627	869	564	776
MGG_00944	69.9647	-1.05979	0.337622	0.00169545	0.00865758	44	67	64	99
MGG_03028	134.019	0.779596	0.248395	0.00169793	0.00866493	167	248	62	110
MGG_04183	1442.17	-0.244913	0.0780657	0.00170527	0.0086971	1376	1826	1054	1641
MGG_01027	190.103	-0.640254	0.20416	0.00171249	0.00872858	156	204	158	240
MGG_17962	2934.13	0.1803	0.0575007	0.00171501	0.00873607	3197	4379	1873	2859
MGG_04370	17.0555	2.45289	0.782416	0.00171841	0.00874806	24	48	4	5
MGG_17694	170.713	0.686127	0.218885	0.00172064	0.0087541	206	309	90	135
MGG_01622	853.709	-0.311882	0.0995037	0.00172218	0.00875661	759	1101	630	1004
MGG_16341	333.479	-0.502689	0.160478	0.00173356	0.00880908	260	419	255	424
MGG_04742	41.2746	1.43825	0.45929	0.00173933	0.00883307	65	81	13	26
MGG_07050	13.3174	-2.66007	0.850249	0.00175656	0.00891515	3	6	15	25
MGG_07463	330.528	0.510316	0.163376	0.00178671	0.00906264	422	512	196	268
MGG_02812	459.915	0.426722	0.136623	0.00178796	0.0090635	563	710	275	396
MGG_16869	141.463	0.747499	0.239345	0.00178955	0.00906605	185	245	71	111
MGG_05650	310.955	-0.502096	0.160865	0.00180094	0.00911464	267	357	254	370
MGG_02449	1034.25	0.286705	0.091858	0.00180133	0.00911464	1192	1564	617	993
MGG_09218	135.937	0.78189	0.250709	0.00181642	0.00918547	158	266	69	103
MGG_05131	110.031	-0.867494	0.278218	0.00182059	0.00920099	78	113	82	170
MGG_04972	233.505	-0.575539	0.184722	0.00183507	0.00926855	187	271	184	300
MGG_06021	61.775	1.18456	0.38043	0.00184735	0.00932495	96	111	20	47
MGG_13186	214.182	-0.605998	0.194705	0.00185573	0.00935807	174	240	163	288
MGG_03880	635.514	0.358861	0.115303	0.00185616	0.00935807	718	1021	389	565
MGG_04343	79.1458	-1.00086	0.321678	0.00186224	0.00938307	53	75	79	99
MGG_09705	11.8094	3.23239	1.03902	0.00186452	0.00938648	25	26	1	3
MGG_00447	449.642	0.424746	0.136536	0.00186533	0.00938648	522	731	272	384
MGG_02061	55.2589	1.21655	0.391082	0.00186629	0.00938648	84	102	23	34
MGG_01764	13.1322	2.94468	0.947259	0.00187959	0.00944769	24	32	3	2
MGG_01125	109.532	0.858111	0.276103	0.00188396	0.00946397	145	197	58	74
MGG_09912	1234.68	0.260066	0.0837451	0.00189989	0.00953826	1356	1923	762	1173
MGG_04876	784.845	-0.330197	0.106552	0.00194229	0.00974025	708	981	624	866
MGG_01063	183.886	-0.654331	0.21115	0.00194245	0.00974025	151	196	140	253
MGG_17265	822.54	-0.322813	0.104216	0.0019514	0.00977897	724	1064	588	1002
MGG_04956	38.4064	1.47407	0.47591	0.00195252	0.00977897	53	86	14	21
MGG_01110	2111.15	-0.213729	0.0690222	0.00195801	0.00979918	1990	2762	1593	2283
MGG_02156	581.382	-0.388074	0.125331	0.0019589	0.00979918	537	678	475	645
MGG_13221	1695.95	-0.228636	0.073862	0.00196518	0.00982473	1551	2264	1222	1939
MGG_05791	10.7893	3.53085	1.14248	0.00199815	0.00998358	16	34	1	2
MGG_16895	3481.98	-0.168739	0.0546121	0.00200313	0.0100025	3337	4647	2432	3945
MGG_10652	288.685	0.530255	0.172023	0.0020529	0.0102449	340	495	146	267
MGG_17453	340.689	-0.495898	0.160912	0.00205755	0.010262	293	391	295	379
MGG_12804	426.121	0.436111	0.141637	0.00207639	0.0103497	511	680	228	403
MGG_11889	2105.68	-0.20273	0.0658555	0.00208106	0.0103668	2016	2743	1504	2386
MGG_14949	22.8578	1.97551	0.641928	0.00208773	0.0103939	42	45	6	10
MGG_03689	36.8994	1.52255	0.494925	0.00209569	0.0104273	63	67	15	17
MGG_16721	26.542	-1.74559	0.567713	0.00210661	0.0104754	15	14	28	42
MGG_02071	16.3948	2.51738	0.818775	0.00210807	0.0104764	28	41	1	8
MGG_09125	680.238	-0.342481	0.111406	0.00211089	0.0104811	590	877	508	806
MGG_09467	50.9307	-1.22611	0.398854	0.00211153	0.0104811	31	43	52	69
MGG_01449	1110.04	-0.267891	0.0871509	0.00211297	0.0104821	1028	1422	822	1266
MGG_06155	28.437	1.74994	0.569652	0.00212666	0.0105437	51	53	10	12
MGG_05849	1234.64	0.262062	0.0853346	0.00213349	0.0105713	1379	1899	728	1220
MGG_06950	39.3784	-1.4579	0.474811	0.0021371	0.0105829	15	38	37	64
MGG_13149	571.466	0.368524	0.120141	0.00215916	0.0106858	666	897	342	515
MGG_17096	24.2796	2.13437	0.696313	0.00217497	0.0107577	34	63	11	3
MGG_06578	32.9402	1.66058	0.542311	0.00219828	0.0108665	38	89	9	19
MGG_02747	12133.5	-0.119124	0.0389275	0.0022123	0.0109293	11764	16563	8734	12929
MGG_10127	691.837	-0.333186	0.108889	0.0022143	0.0109328	619	873	515	817
MGG_03561	89.8923	0.943596	0.308398	0.00221579	0.0109337	129	157	36	72
MGG_05185	50.8107	1.25443	0.410015	0.00221728	0.0109346	78	94	22	29
MGG_01361	90.2116	0.941203	0.307812	0.00223029	0.0109923	119	169	48	56
MGG_02438	20.3211	2.09896	0.687088	0.00225163	0.0110909	36	43	6	7
MGG_03214	731.528	0.325046	0.106412	0.00225352	0.0110936	837	1140	438	681
MGG_13205	173.418	0.684573	0.224162	0.00225874	0.0111128	207	319	79	155
MGG_08595	380.515	0.446472	0.146212	0.00226119	0.0111183	448	619	222	331
MGG_06242	187.669	0.645903	0.211579	0.00226732	0.0111419	227	334	90	166
MGG_03071	41.7539	-1.35646	0.444386	0.0022699	0.011148	21	37	38	67
MGG_09377	74.459	-0.999035	0.327363	0.00227503	0.0111626	51	70	63	110
MGG_10428	275.133	0.523209	0.171449	0.00227554	0.0111626	328	462	155	233
MGG_15496	28.2277	1.71623	0.562625	0.00228542	0.0112045	43	63	8	15
MGG_06615	169.36	0.668981	0.219353	0.00229005	0.0112206	217	288	84	143
MGG_05819	63.4626	-1.08489	0.355925	0.00230311	0.0112747	45	53	57	92
MGG_07099	993.01	0.297541	0.0976187	0.0023038	0.0112747	1077	1605	571	979
MGG_05706	784.774	-0.315502	0.103537	0.00230961	0.0112944	696	1010	596	900
MGG_08556	502.739	0.398812	0.130882	0.00231053	0.0112944	565	830	308	433
MGG_10586	150.034	0.708997	0.232702	0.00231285	0.0112991	188	265	80	115
MGG_01013	1276.46	-0.253632	0.0832979	0.00232777	0.0113654	1216	1606	956	1426
MGG_05244	701.75	-0.358717	0.117872	0.00234021	0.0114195	680	797	552	795
MGG_09355	11.7147	3.31044	1.08808	0.00234654	0.0114437	15	40	0	4
MGG_06025	306.664	-0.506005	0.166452	0.00236619	0.0115327	241	380	255	360
MGG_06216	45.3384	1.31708	0.433396	0.00237378	0.011563	62	97	17	28
MGG_07176	3273.46	-0.166144	0.0547237	0.00239695	0.0116691	3159	4342	2345	3615
MGG_06446	1030.96	0.281449	0.092709	0.00239874	0.011671	1189	1549	643	953
MGG_00867	181.882	0.644499	0.212346	0.0024043	0.0116859	238	298	94	151
MGG_00354	705.124	-0.331437	0.109202	0.0024046	0.0116859	635	883	549	796
MGG_07134	162.017	-0.684157	0.225485	0.00241209	0.0117154	117	189	128	220
MGG_16711	1056.97	-0.272292	0.0897956	0.00242656	0.0117756	965	1367	793	1194
MGG_04404	20.873	2.05945	0.679231	0.00242908	0.0117756	40	40	5	9
MGG_01582	900.108	0.296385	0.0977524	0.00242941	0.0117756	1040	1366	535	861
MGG_09470	985.383	-0.282199	0.0930763	0.0024301	0.0117756	912	1248	749	1105
MGG_06358	1800.77	-0.213981	0.0706174	0.00244431	0.0118376	1704	2354	1283	2060
MGG_15337	73.3027	1.0229	0.337686	0.00245238	0.0118656	101	137	36	46
MGG_00570	9.62123	3.94216	1.30148	0.00245385	0.0118656	18	26	1	1
MGG_07850	957.981	-0.284407	0.0938974	0.00245436	0.0118656	895	1201	721	1086
MGG_10448	605.24	-0.35191	0.116215	0.00246097	0.0118907	545	747	467	698
MGG_02954	629.869	-0.400262	0.132204	0.00246506	0.0119035	561	753	547	656
MGG_07137	2461.47	-0.196393	0.0648925	0.00247452	0.0119423	2391	3168	1833	2666
MGG_00272	84.4877	0.956342	0.316286	0.00249737	0.0120456	109	165	34	67
MGG_05376	742.852	0.319421	0.105656	0.00250099	0.0120561	837	1171	446	693
MGG_01042	283.763	-0.507279	0.16784	0.00250789	0.0120824	247	321	222	353
MGG_00567	109.435	0.833014	0.275745	0.00251974	0.0121253	154	183	54	81
MGG_06469	122.145	-0.79891	0.264485	0.0025225	0.0121253	84	136	92	182
MGG_06652	125.114	-0.757993	0.250939	0.00252256	0.0121253	95	131	108	162
MGG_02851	158.817	-0.69128	0.228854	0.00252261	0.0121253	119	177	145	187
MGG_04112	1085.98	-0.266006	0.0880753	0.00252601	0.0121347	1015	1381	802	1240
MGG_11652	25.5052	-1.73693	0.575234	0.00253174	0.0121486	11	18	24	45
MGG_02516	646.151	-0.34104	0.112946	0.00253201	0.0121486	576	814	476	774
MGG_10633	706.751	-0.338122	0.111987	0.00253368	0.0121486	627	892	564	781
MGG_09479	158.67	-0.684795	0.226816	0.00253472	0.0121486	135	158	129	209
MGG_14302	281.99	-0.528379	0.175158	0.00255632	0.0122412	235	325	247	316
MGG_02975	103.868	0.896508	0.2972	0.00255697	0.0122412	117	218	55	68
MGG_16459	2779.29	-0.195037	0.0646957	0.00257246	0.0123083	2646	3650	2107	2953
MGG_03701	102.495	0.851019	0.282323	0.00257537	0.0123152	140	179	49	77
MGG_07458	31.8443	1.58404	0.526397	0.00261923	0.0125178	51	64	12	15
MGG_17632	85.4815	0.931074	0.309442	0.00262212	0.0125244	115	158	38	64
MGG_04012	1066.9	-0.269852	0.0897544	0.00264221	0.0126131	983	1374	766	1254
MGG_02976	70.9781	1.07416	0.357312	0.00264516	0.0126155	115	114	27	53
MGG_14219	395.677	0.436775	0.145293	0.00264572	0.0126155	468	636	239	335
MGG_03756	26.4014	1.76412	0.58733	0.00266779	0.0127135	46	52	7	14
MGG_17810	114.014	-0.805171	0.268137	0.00267477	0.0127395	90	111	89	165
MGG_01493	231.203	-0.580108	0.19321	0.00267796	0.0127474	209	235	194	279
MGG_08108	258.581	0.60279	0.201007	0.00270995	0.0128923	325	427	167	174
MGG_00819	338.341	0.480053	0.160196	0.00272948	0.0129779	430	518	198	285
MGG_02877	450.589	-0.414156	0.138325	0.00275276	0.0130811	369	578	358	525
MGG_05168	247.609	0.540632	0.180608	0.00275893	0.0131029	298	417	133	216
MGG_06898	123.909	-0.756192	0.252704	0.00276794	0.0131334	98	125	105	163
MGG_03868	127.475	0.753723	0.251884	0.00276848	0.0131334	162	228	63	101
MGG_06168	64.0885	1.08045	0.361312	0.00278657	0.013207	87	126	25	47
MGG_01004	960.228	-0.288752	0.0965634	0.00278716	0.013207	887	1218	676	1161
MGG_13261	14.3344	-2.45226	0.820523	0.00280204	0.01327	3	8	20	20
MGG_06505	415.545	-0.4237	0.141844	0.00281647	0.0133308	343	526	328	490
MGG_09718	332.92	0.504904	0.169081	0.002825	0.0133636	405	547	159	327
MGG_09529	305.578	-0.500888	0.16788	0.00284868	0.013468	272	341	222	404
MGG_10750	77.844	-0.973793	0.326744	0.00287969	0.0135996	54	73	79	94
MGG_08903	384.546	-0.434674	0.14585	0.00287977	0.0135996	321	478	305	454
MGG_00992	81.2024	-0.993387	0.333385	0.00288529	0.013617	42	94	75	111
MGG_02798	40.7552	1.37147	0.460295	0.00288673	0.013617	59	85	13	27
MGG_08862	146.3	0.700185	0.235048	0.00289282	0.0136316	185	256	73	120
MGG_06562	4083.16	0.150302	0.0504561	0.00289309	0.0136316	4409	6031	2626	4036
MGG_02469	60.6205	1.1094	0.372779	0.00292012	0.0137512	84	117	29	36
MGG_08660	30.7583	1.60379	0.539079	0.00292936	0.013787	48	65	8	19
MGG_00359	79.2474	0.9688	0.326192	0.00297771	0.0140066	97	162	35	58
MGG_05447	1669.42	-0.226633	0.0763127	0.00298002	0.0140096	1520	2243	1179	1942
MGG_06776	350.823	-0.451211	0.151959	0.00298492	0.0140248	294	429	281	414
MGG_06924	5236.21	0.138738	0.0467336	0.00299073	0.0140442	5601	7744	3415	5149
MGG_08080	1171.26	-0.252512	0.0851574	0.0030245	0.0141948	1086	1517	852	1346
MGG_06693	7389.01	0.128048	0.0432067	0.00304038	0.0142613	7770	11048	4673	7541
MGG_06380	320.612	-0.468152	0.157991	0.00304499	0.0142749	274	380	258	380
MGG_05187	223.718	0.565109	0.190739	0.00304924	0.0142868	283	363	121	190
MGG_05120	31.8331	1.59297	0.537851	0.00305918	0.0143195	40	80	9	19
MGG_04975	79.1478	0.959231	0.323881	0.00305964	0.0143195	114	138	35	58
MGG_10569	2675.04	-0.182641	0.0616803	0.0030655	0.0143389	2587	3494	1976	2896
MGG_03070	173.859	0.637268	0.215249	0.00307036	0.0143535	215	300	93	141
MGG_15723	895.001	-0.286197	0.0966949	0.00307843	0.0143832	810	1156	666	1028
MGG_05979	78.1242	0.964947	0.326154	0.00309074	0.0144327	99	155	34	58
MGG_08912	154.322	-0.672437	0.227505	0.00311959	0.0145592	118	172	134	190
MGG_00612	104.481	0.832017	0.281576	0.00312817	0.0145912	127	202	50	80
MGG_11141	882.364	-0.288751	0.0977419	0.0031346	0.014613	804	1129	670	995
MGG_07525	281.928	0.499864	0.169319	0.0031551	0.0147003	332	473	159	243
MGG_04469	87.6292	0.923562	0.312954	0.00316636	0.0147446	116	165	34	73
MGG_02987	250.476	-0.525751	0.178176	0.0031701	0.0147522	213	285	204	303
MGG_09200	318.924	0.476425	0.161467	0.00317163	0.0147522	368	537	189	267
MGG_03252	2206.92	-0.204389	0.0692742	0.00317329	0.0147522	2079	2908	1672	2362
MGG_02574	42.2062	1.3243	0.449187	0.00319609	0.0148443	59	89	15	27
MGG_08457	2844.61	0.172743	0.0585935	0.00319666	0.0148443	3059	4278	1830	2767
MGG_02602	99.3043	-0.838899	0.284609	0.00320307	0.0148658	72	102	79	144
MGG_17540	20.8875	1.98575	0.674028	0.00321819	0.0149277	36	45	4	11
MGG_02956	32.3664	1.64677	0.559145	0.00322784	0.0149642	47	75	5	24
MGG_04430	343.48	-0.460062	0.156298	0.00324529	0.0150367	275	435	267	420
MGG_08689	792.017	0.302658	0.102901	0.00326882	0.0151244	889	1239	488	730
MGG_00276	29.8106	1.6081	0.546748	0.00326928	0.0151244	48	61	8	18
MGG_07136	456.228	0.410447	0.139552	0.00326966	0.0151244	558	697	281	386
MGG_05123	28.9733	1.69511	0.577174	0.003315	0.0153257	45	64	5	20
MGG_00970	70.0285	1.00787	0.343472	0.00334229	0.0154433	91	138	32	48
MGG_01909	374.642	-0.434302	0.148058	0.00335343	0.0154862	335	436	302	434
MGG_05985	125.306	0.750472	0.256003	0.00337335	0.0155696	169	210	65	95
MGG_01706	1236.01	-0.251551	0.0858368	0.00338343	0.0156075	1113	1643	928	1378
MGG_16887	450.503	0.397302	0.135581	0.00338563	0.0156088	533	708	271	395
MGG_06412	2075.27	0.211791	0.0722786	0.00338744	0.0156088	2303	3097	1370	1909
MGG_00692	606.825	0.345767	0.118069	0.00340583	0.0156848	709	936	373	542
MGG_15325	1398.44	-0.232682	0.0794739	0.00341399	0.0157137	1331	1789	1040	1553
MGG_07964	257.805	0.519553	0.177751	0.00346757	0.0159444	318	419	138	229
MGG_04793	678.109	0.327478	0.112039	0.00346793	0.0159444	758	1080	421	609
MGG_00167	2880.71	0.173609	0.0594327	0.00348801	0.0160279	3046	4406	1840	2821
MGG_05143	35.7344	1.43106	0.490458	0.00352501	0.0161891	52	75	14	19
MGG_03479	306.957	0.480808	0.165009	0.00357022	0.0163856	352	521	182	256
MGG_09527	116.69	0.766783	0.263165	0.00357173	0.0163856	149	209	58	91
MGG_15537	752.035	-0.305495	0.104875	0.00358046	0.0164167	675	965	563	869
MGG_01605	2498.23	-0.181098	0.0621749	0.00358293	0.016419	2424	3258	1823	2735
MGG_02632	532.155	-0.366762	0.125931	0.00358663	0.0164269	468	667	384	659
MGG_09978	563.299	-0.391113	0.134443	0.00362418	0.0165898	462	732	473	609
MGG_09954	73.5899	-0.967188	0.332531	0.00363098	0.0166072	45	78	64	105
MGG_05758	395.556	-0.415152	0.142739	0.00363195	0.0166072	349	474	313	462
MGG_04503	2706.65	-0.179484	0.0617255	0.00364011	0.0166284	2626	3532	2000	2923
MGG_00045	118.067	0.779696	0.26816	0.00364238	0.0166284	148	218	51	102
MGG_02897	561.964	-0.361246	0.124243	0.00364255	0.0166284	494	708	400	702
MGG_08562	37.2544	1.3933	0.479389	0.00365603	0.0166808	55	76	15	20
MGG_01087	161.331	0.653049	0.224779	0.00366912	0.0167313	193	290	83	134
MGG_04739	60.9757	-1.04903	0.36124	0.00368464	0.016793	39	58	57	84
MGG_10632	486.352	-0.386672	0.13318	0.00369148	0.0168149	413	620	352	608
MGG_05092	23.2086	-1.78356	0.614362	0.00369473	0.0168206	13	12	20	44
MGG_08199	149.775	-0.675015	0.23257	0.003703	0.0168491	109	174	128	188
MGG_10057	159.044	-0.668047	0.230185	0.00370522	0.01685	111	192	136	199
MGG_02719	241.804	0.572794	0.197611	0.00374836	0.0170369	309	393	110	234
MGG_00748	560.603	-0.353622	0.122067	0.00376813	0.0171174	485	719	415	674
MGG_00682	755.139	-0.305498	0.10548	0.00377627	0.0171451	711	926	556	885
MGG_11724	72.4658	0.982971	0.33959	0.00379658	0.0172279	90	147	33	51
MGG_12986	304.014	0.485331	0.167789	0.00382181	0.017333	363	497	186	244
MGG_06146	170.883	0.638724	0.220864	0.00382876	0.0173551	225	276	95	133
MGG_07935	234.8	0.534943	0.185075	0.00384731	0.0174297	284	392	128	203
MGG_00482	213.116	0.566905	0.196183	0.00385647	0.017459	259	359	123	170
MGG_00537	868.385	-0.300583	0.104024	0.00385794	0.017459	810	1074	690	940
MGG_04562	298.019	0.503054	0.174176	0.00387474	0.0175255	349	507	146	288
MGG_10159	134.071	-0.713273	0.247211	0.00391063	0.0176783	108	137	122	160
MGG_06601	1723.88	-0.214818	0.0745112	0.00393875	0.0177957	1568	2334	1252	1940
MGG_05316	15.4597	2.4274	0.84242	0.00395836	0.0178747	22	44	1	8
MGG_02330	9.28883	3.78055	1.31216	0.00396213	0.017882	19	22	2	0
MGG_04439	581.616	-0.345963	0.120099	0.00396874	0.0179022	517	729	458	655
MGG_00809	86.8733	-0.878909	0.30516	0.00397479	0.017913	69	78	75	119
MGG_02633	448.649	-0.416522	0.144621	0.00397543	0.017913	422	501	372	498
MGG_14610	2353.32	-0.180419	0.0626546	0.00398199	0.0179329	2262	3101	1697	2606
MGG_00743	51.8332	-1.12813	0.39192	0.00399595	0.0179861	34	45	47	76
MGG_06609	7028.52	-0.125082	0.0434732	0.00401183	0.0180478	6864	9485	5058	7522
MGG_00125	608.403	-0.346976	0.120662	0.00403258	0.0181314	537	772	429	760
MGG_09208	1128.57	-0.251347	0.0874253	0.00404036	0.0181566	1048	1458	848	1256
MGG_12714	32.0255	-1.46287	0.508939	0.0040487	0.0181843	15	27	34	46
MGG_07408	82.8036	-0.926872	0.3225	0.00405282	0.0181931	69	67	68	121
MGG_06476	719.08	-0.311944	0.108548	0.00405582	0.0181968	681	872	532	842
MGG_07368	65.531	-1.0014	0.348511	0.00406135	0.0182101	46	60	56	96
MGG_11061	206.922	0.575333	0.20024	0.00406315	0.0182101	266	331	117	167
MGG_15522	179.86	0.617385	0.214917	0.0040703	0.0182323	217	316	88	160
MGG_04625	1549.45	-0.219161	0.0762991	0.00407378	0.0182381	1437	2057	1102	1782
MGG_00345	304.356	-0.48856	0.170166	0.00409069	0.018304	280	328	255	349
MGG_07016	34.8292	1.43268	0.499098	0.0040977	0.0183256	55	68	11	22
MGG_13767	25.1102	-1.66234	0.579324	0.00411179	0.0183788	13	16	29	35
MGG_06696	257.379	-0.503629	0.175536	0.0041165	0.01839	215	304	200	322
MGG_05673	6840.86	0.122926	0.0428759	0.0041435	0.0185007	7269	10079	4486	6767
MGG_09458	217.089	-0.573125	0.199988	0.0041596	0.0185626	157	274	178	269
MGG_03841	1005.27	-0.265304	0.0926252	0.0041797	0.0186424	948	1266	760	1121
MGG_04871	80.0101	0.928783	0.324315	0.00418547	0.0186582	108	148	32	65
MGG_04632	8.00717	4.66824	1.63071	0.00420041	0.0187148	16	21	1	0
MGG_04067	1065.85	0.255678	0.0893269	0.00420606	0.01873	1181	1641	663	1008
MGG_08494	18.4814	2.05981	0.7198	0.00421451	0.0187576	28	45	6	6
MGG_17508	9.34893	-3.06518	1.07128	0.00421983	0.0187713	1	4	13	15
MGG_11919	116.679	0.781555	0.27326	0.00423486	0.0188281	150	211	48	104
MGG_06728	261.405	0.501906	0.175515	0.00424145	0.0188474	313	432	148	224
MGG_15936	44.4043	1.24657	0.436135	0.00426029	0.018921	65	87	16	30
MGG_06657	4951.89	-0.1503	0.0526075	0.00427653	0.0189773	4735	6715	3365	5688
MGG_08173	1723.5	0.206165	0.0721629	0.00427751	0.0189773	1861	2639	1079	1680
MGG_16396	713.377	1.0864	0.380369	0.0042879	0.0190121	761	1686	268	541
MGG_14903	117.156	-0.751678	0.263191	0.00428989	0.0190121	88	124	108	141
MGG_16096	151.866	0.663537	0.232377	0.00429783	0.0190371	201	248	80	122
MGG_07494	18.2871	2.07067	0.725294	0.00430451	0.0190566	35	35	5	7
MGG_07328	746	0.31181	0.109243	0.00431338	0.0190858	801	1223	454	692
MGG_05066	65.4339	1.0374	0.363557	0.00432428	0.0191239	84	131	34	38
MGG_02252	218.181	0.557791	0.195497	0.00432824	0.0191313	251	385	125	177
MGG_11210	184.739	-0.612994	0.214963	0.00434971	0.019216	137	221	164	215
MGG_06682	241.953	-0.56544	0.198375	0.004367	0.0192822	177	303	218	269
MGG_04641	79.4192	0.912646	0.320271	0.00437732	0.0193175	107	145	37	58
MGG_07654	69.2271	-0.966473	0.339333	0.00439736	0.0193958	51	62	63	94
MGG_02320	81.7535	-0.949341	0.333344	0.00440042	0.019399	49	90	59	134
MGG_07573	66.2393	1.02138	0.358671	0.00440374	0.0194034	96	119	25	52
MGG_11181	441.504	-0.38377	0.134782	0.00440862	0.0194147	389	544	334	529
MGG_06470	467.077	0.385493	0.135402	0.00441309	0.0194241	540	750	255	451
MGG_10104	268.704	0.514178	0.180795	0.0044553	0.0195996	298	481	140	246
MGG_04143	310.625	-0.460279	0.161864	0.00446042	0.0196118	268	369	230	396
MGG_00901	1891.37	-0.195255	0.0686948	0.00447809	0.0196771	1795	2497	1361	2119
MGG_11371	559.176	-0.352962	0.124185	0.00448	0.0196771	531	655	414	670
MGG_05136	113.342	0.75855	0.266921	0.00448528	0.01969	147	199	57	88
MGG_03526	45.2057	-1.21001	0.426071	0.00451249	0.019799	28	38	48	58
MGG_12919	203.199	-0.596664	0.210143	0.00452088	0.0198254	153	246	145	287
MGG_05022	143.815	0.678593	0.239123	0.00454209	0.019908	177	256	69	124
MGG_05968	152.681	0.661973	0.233292	0.00454649	0.0199168	177	283	80	124
MGG_04164	24.3862	1.72769	0.608974	0.0045533	0.0199362	40	51	6	14
MGG_07047	292.795	-0.466527	0.164468	0.00455996	0.0199549	251	347	230	355
MGG_09916	5385.67	0.129471	0.0456627	0.00457708	0.0200193	5718	7979	3482	5377
MGG_02740	70.0437	1.00887	0.355919	0.00458919	0.0200618	99	129	24	59
MGG_12107	187.932	0.59438	0.209978	0.00464485	0.0202945	216	339	102	156
MGG_10821	127.781	-0.733278	0.259063	0.00464749	0.0202954	113	116	106	169
MGG_00487	114.274	-0.749951	0.264989	0.00465311	0.0202998	83	126	91	159
MGG_09162	31.4998	1.48353	0.524195	0.00465335	0.0202998	48	65	10	19
MGG_07752	20590.1	-0.0985356	0.0348246	0.00466236	0.0203285	19880	28648	14474	22163
MGG_13447	352.729	0.428893	0.151593	0.00466575	0.0203326	420	562	205	312
MGG_05888	457.591	-0.378514	0.133897	0.00469996	0.0204711	397	575	338	559
MGG_15006	309.536	-0.455246	0.161073	0.00470852	0.0204976	271	362	249	364
MGG_13106	60.1875	1.05042	0.371889	0.00473487	0.0206016	88	108	25	43
MGG_00333	56.5502	1.11223	0.394278	0.0047885	0.0208241	88	96	28	32
MGG_04899	34.5465	-1.45013	0.5142	0.00479994	0.020863	24	20	26	65
MGG_05481	104.021	0.809605	0.287146	0.00481002	0.0208959	124	201	57	71
MGG_06111	473.098	-0.380987	0.135144	0.00481539	0.0209084	434	559	383	528
MGG_02123	20.2878	-1.83915	0.652445	0.00481938	0.0209149	7	15	23	31
MGG_07782	85.0878	0.879905	0.312279	0.00483705	0.020978	113	156	36	69
MGG_15362	4.48191	5.36633	1.9046	0.00483896	0.020978	6	17	0	0
MGG_00957	173.066	-0.638314	0.226624	0.0048531	0.0210284	134	195	163	190
MGG_07074	354.465	0.435877	0.154909	0.00489669	0.021197	408	584	218	295
MGG_16141	42.5734	-1.22854	0.436624	0.00489709	0.021197	25	37	44	57
MGG_01977	155.976	-0.677998	0.240998	0.00490373	0.0212148	144	141	131	198
MGG_15244	260.273	-0.489857	0.174253	0.00493596	0.0213432	220	307	205	319
MGG_01123	278.234	0.48162	0.171346	0.00494183	0.0213575	320	472	160	239
MGG_01667	1185.38	-0.238267	0.0847987	0.00495734	0.0214047	1107	1539	876	1330
MGG_02169	44.0496	1.22972	0.437661	0.00495788	0.0214047	65	85	16	30
MGG_13763	17.8303	-1.95289	0.695127	0.00496333	0.0214172	7	11	17	33
MGG_06866	15.9011	2.20134	0.783671	0.00496936	0.0214321	29	34	3	7
MGG_04466	254.514	-0.511309	0.182091	0.00498524	0.0214788	205	307	218	290
MGG_06118	197.43	-0.580211	0.206629	0.00498533	0.0214788	169	215	144	271
MGG_01376	162.787	0.633584	0.225852	0.00502686	0.0216466	196	289	79	144
MGG_13269	54.3278	-1.09771	0.391353	0.00503308	0.0216622	29	57	50	78
MGG_16761	149.041	0.670496	0.239069	0.00503779	0.0216713	178	272	69	133
MGG_04985	160.33	0.651814	0.232447	0.00504518	0.0216919	219	250	90	122
MGG_01547	122.14	-0.734875	0.26232	0.00508753	0.0218628	82	145	98	168
MGG_03197	432.548	-0.399427	0.142597	0.00509297	0.0218749	413	484	333	513
MGG_09733	9.83176	-2.81828	1.00662	0.00511402	0.0219437	2	4	13	16
MGG_13058	73.6815	-0.916809	0.327461	0.00511425	0.0219437	52	72	67	98
MGG_05642	116.494	-0.741252	0.264906	0.00513929	0.0220399	95	116	90	165
MGG_12468	155.723	0.6462	0.23095	0.00514195	0.0220399	206	253	77	134
MGG_02541	2533.54	0.172503	0.0616911	0.00517019	0.0221496	2780	3741	1581	2535
MGG_10148	540.656	-0.346384	0.123932	0.00519067	0.0222175	484	673	425	610
MGG_00848	411.165	-0.392279	0.140354	0.00519135	0.0222175	370	492	323	477
MGG_02460	200.293	0.570381	0.204245	0.00522824	0.0223639	261	315	112	164
MGG_12122	1319.14	0.232812	0.0833953	0.00524373	0.0224187	1461	2009	783	1323
MGG_11188	89.5016	0.851447	0.305062	0.00525359	0.0224494	118	161	48	60
MGG_10660	158.931	-0.625277	0.224122	0.00527247	0.0225185	126	178	137	192
MGG_11713	26.1228	1.62188	0.581509	0.00528581	0.022564	37	60	9	13
MGG_00706	126.632	0.73037	0.261891	0.00528985	0.0225696	176	202	71	90
MGG_05258	577.132	-0.335146	0.120207	0.00530245	0.0226092	516	729	417	701
MGG_11649	199.039	0.590362	0.211756	0.00530454	0.0226092	242	338	123	144
MGG_08047	56.2865	1.07303	0.385208	0.005343	0.0227554	73	114	26	36
MGG_03869	134.659	0.68608	0.246303	0.00534427	0.0227554	173	229	74	102
MGG_04773	1004.91	0.259303	0.0931289	0.00536366	0.0228263	1143	1510	632	937
MGG_01604	37.0892	1.339	0.481075	0.00538005	0.0228844	54	76	12	25
MGG_09006	1296.42	0.228299	0.0820326	0.00538549	0.0228959	1428	1977	789	1276
MGG_10824	3365.84	-0.1537	0.0552455	0.00540028	0.0229471	3229	4527	2437	3650
MGG_04974	189.178	-0.592795	0.213263	0.00544186	0.023112	152	214	172	211
MGG_16077	552.441	-0.336155	0.121017	0.00547375	0.0232355	503	684	412	652
MGG_00143	562.172	0.340908	0.122739	0.00547797	0.0232355	647	882	318	544
MGG_13226	206.944	0.552878	0.199062	0.00547928	0.0232355	264	330	115	173
MGG_01725	130.213	0.708532	0.255198	0.00549641	0.0232963	153	243	73	95
MGG_11934	596.152	0.351746	0.126726	0.00550912	0.0233383	653	979	385	504
MGG_13783	81.5784	0.977762	0.352329	0.00551779	0.0233632	118	145	24	76
MGG_13176	218.504	-0.560959	0.202216	0.00553615	0.0234187	205	217	171	279
MGG_08132	481.133	-0.359628	0.129641	0.0055365	0.0234187	423	605	361	573
MGG_12230	21.3914	1.86779	0.673534	0.00555213	0.0234729	31	51	9	6
MGG_01894	90.8029	-0.847062	0.305571	0.00557032	0.0235379	66	91	91	104
MGG_03921	91.7857	0.831754	0.300179	0.00559076	0.0236123	120	165	49	63
MGG_02821	635.36	0.321234	0.116102	0.00566067	0.0238955	721	993	400	565
MGG_10781	4.26155	5.28654	1.91143	0.00567922	NA	8	13	0	0
MGG_03172	34.29	1.3898	0.503022	0.0057289	0.0241713	45	78	12	21
MGG_05631	110.656	-0.772459	0.279692	0.00574798	0.0242331	95	101	84	161
MGG_05060	256.154	-0.492252	0.17824	0.00574935	0.0242331	205	317	199	319
MGG_17884	75.9473	-0.894109	0.323881	0.00576928	0.0243049	54	75	71	97
MGG_01703	164.982	0.646972	0.234475	0.00579362	0.0243932	222	260	99	117
MGG_04463	129.388	-0.706195	0.255951	0.00579609	0.0243932	112	123	116	156
MGG_04321	695.739	-0.304229	0.110493	0.00589827	0.0248053	618	904	503	830
MGG_10140	668.092	0.306236	0.111225	0.00589994	0.0248053	760	1036	397	635
MGG_08054	31.1863	1.44583	0.525229	0.00590966	0.0248336	44	68	11	18
MGG_09737	44.1031	-1.20503	0.437856	0.00592114	0.0248694	25	41	34	76
MGG_11340	360.932	0.431465	0.156815	0.00593369	0.0249096	439	561	226	295
MGG_08802	191.431	0.581935	0.211518	0.00593702	0.024911	215	351	98	169
MGG_06839	136.623	-0.695548	0.252863	0.00594706	0.0249406	107	148	96	204
MGG_04339	2514.79	-0.168357	0.0612204	0.00595926	0.0249793	2392	3377	1801	2783
MGG_08140	133.535	0.706131	0.256833	0.00597091	0.0250155	171	229	80	90
MGG_01657	107.384	0.763243	0.277643	0.00597764	0.0250305	140	187	59	76
MGG_03156	39.0254	1.28302	0.466785	0.00598435	0.0250305	52	84	16	23
MGG_09559	430.706	-0.400986	0.14589	0.00598617	0.0250305	399	495	359	471
[truncated: 8,122 more rows]

## Sheet: Table S5
Table S5 Differentially expressed proteins in Δncs2 mutant
Protein id	Protein description	wt_1	wt_2	wt_3	ncs2_1	ncs2_2	ncs2_3	ncs2/wt Ratio	p value
MGG_00198	flavohemoglobin (448 aa)	1.261	1.261	1.238	0.71	0.731	0.766	0.587	2.03245e-05
MGG_00399	hypothetical protein (437 aa)	1.132	1.186	1.146	0.973	0.776	0.872	0.757	0.0133047
MGG_00409	hypothetical protein (113 aa)	1.129	1.132	1.108	0.805	0.866	0.857	0.75	0.000268024
MGG_00444	hypothetical protein (282 aa)	1.139	1.166	1.098	0.908	0.861	0.877	0.778	0.000426028
MGG_00466	cell division control protein 42 (195 aa)	1.087	1.174	1.086	0.822	0.839	0.964	0.784	0.0121821
MGG_00489	mitochondrial thiamine pyrophosphate carrier 1 (328 aa)	1.088	1.268	1.108	0.779	0.887	0.88	0.735	0.00864461
MGG_00527	hypothetical protein (208 aa)	1.154	1.122	1.116	0.824	0.858	0.935	0.772	0.0025265
MGG_00540	hypothetical protein (385 aa)	1.075	1.105	1.215	0.91	0.833	0.868	0.769	0.00435338
MGG_00592	cell wall glucanosyltransferase (368 aa)	1.216	1.243	1.201	0.73	0.827	0.752	0.631	0.000289222
MGG_00594	hypothetical protein (2057 aa)	1.16	1.146	1.178	0.863	0.899	0.829	0.744	0.000276527
MGG_00665	tyrosyl-tRNA synthetase (654 aa)	1.091	1.129	1.075	0.928	0.902	0.884	0.824	0.000661114
MGG_00720	transmembrane protein 16K (735 aa)	1.149	1.07	1.135	0.948	0.899	0.817	0.794	0.00895084
MGG_00770	hypothetical protein (583 aa)	1.12	1.086	1.115	0.813	0.898	0.919	0.792	0.00377746
MGG_00774	hypothetical protein (208 aa)	1.059	1.096	1.13	0.862	0.863	0.876	0.792	0.000277506
MGG_00777	hypothetical protein (266 aa)	1.087	1.131	1.172	0.875	0.834	0.891	0.767	0.000831455
MGG_00810	palmitoyltransferase SWF1 (423 aa)	1.194	1.144	1.286	0.593	0.926	0.878	0.661	0.0407435
MGG_00840	hypothetical protein (554 aa)	1.225	1.154	1.029	0.909	0.796	0.887	0.761	0.014044
MGG_00918	RINT-1 family protein (791 aa)	1.052	1.121	1.151	0.801	0.91	0.951	0.801	0.0180937
MGG_00920	YagE family protein (439 aa)	1.147	1.251	1.479	0.568	0.915	0.672	0.556	0.0191116
MGG_00958	hypothetical protein (592 aa)	1.104	1.064	1.15	0.83	0.952	0.882	0.803	0.00840279
MGG_00960	phospholipase D1 (1647 aa)	1.26	1.154	1.035	0.876	0.779	0.895	0.739	0.0135847
MGG_00978	hypothetical protein (346 aa)	1.233	1.108	1.082	0.848	0.93	0.846	0.767	0.0064511
MGG_00987	hypothetical protein (522 aa)	1.142	1.143	1.098	0.845	0.873	0.886	0.77	0.000170094
MGG_01009	hypothetical protein (154 aa)	1.354	1.243	1.087	0.828	0.752	0.736	0.629	0.0032809
MGG_01094	hypothetical protein (1191 aa)	1.119	1.038	1.342	0.739	0.791	0.992	0.721	0.0481946
MGG_01095	hypothetical protein (645 aa)	1.111	1.154	1.258	0.776	0.834	0.884	0.708	0.00278992
MGG_01114	NADP-dependent mannitol dehydrogenase (348 aa)	1.138	1.112	1.136	0.866	0.893	0.841	0.768	0.000149814
MGG_01158	DNA-directed RNA polymerase I subunit RPA1 (1720 aa)	1.073	1.075	1.112	0.859	0.918	0.914	0.825	0.00140349
MGG_01180	3-hydroxyacyl-CoA dehydrogenase type-2 (264 aa)	1.048	1.174	1.07	0.921	0.927	0.849	0.819	0.0114367
MGG_01230	succinate-semialdehyde dehydrogenase (537 aa)	1.123	1.163	1.138	0.841	0.85	0.853	0.743	1.14124e-05
MGG_01233	hypothetical protein (328 aa)	1.152	1.065	1.095	0.888	0.914	0.875	0.808	0.00127784
MGG_01268	nuclear localization sequence binding protein (487 aa)	1.112	1.176	1.145	0.863	0.926	0.881	0.778	0.000680399
MGG_01345	glutamate-cysteine ligase modifier subunit (360 aa)	1.149	1.119	1.151	0.789	0.861	0.928	0.754	0.00399144
MGG_01351	protein phosphatase 2C Ptc2 (452 aa)	1.048	1.129	1.087	0.907	0.874	0.919	0.827	0.0019477
MGG_01426	pre-mRNA-splicing factor CEF1 (774 aa)	1.192	1.1	1.112	0.774	0.944	0.98	0.793	0.0376041
MGG_01596	CAMK/RAD53 protein kinase (690 aa)	1.108	1.07	1.149	0.88	0.87	0.927	0.805	0.00155852
MGG_01601	hypothetical protein (1239 aa)	1.039	1.238	1.11	0.967	0.885	0.774	0.775	0.0360455
MGG_01609	hypothetical protein (183 aa)	1.273	1.286	1.122	0.784	0.827	0.712	0.631	0.00175719
MGG_01639	condensin complex component cnd2 (872 aa)	1.064	1.066	1.206	0.949	0.869	0.828	0.793	0.0158119
MGG_01662	4-aminobutyrate aminotransferase (504 aa)	1.187	1.18	1.2	0.814	0.791	0.813	0.678	3.26206e-06
MGG_01688	hypothetical protein (450 aa)	1.076	1.123	1.114	0.905	0.874	0.964	0.828	0.00386665
MGG_01741	hypothetical protein (3332 aa)	1.443	1.148	1.134	0.792	0.822	0.666	0.612	0.00861702
MGG_01751	F-box and WD domain-containing protein (1195 aa)	1.161	1.104	1.284	0.748	1.023	0.711	0.699	0.039115
MGG_01752	hypothetical protein (354 aa)	1.066	1.186	1.095	0.917	0.917	0.862	0.805	0.00479835
MGG_01809	haloacid dehalogenase (277 aa)	1.227	1.201	1.205	0.796	0.839	0.745	0.655	0.000266596
MGG_01874	hypothetical protein (450 aa)	1.085	1.1	1.159	0.858	0.896	0.919	0.799	0.0013965
MGG_02064	hypothetical protein (403 aa)	1.075	1.187	1.11	0.794	0.857	0.959	0.774	0.0141671
MGG_02074	potassium/sodium efflux P-type ATPase (1097 aa)	1.167	1.178	1.168	0.816	0.838	0.856	0.714	1.86418e-05
MGG_02085	FAD-linked sulfhydryl oxidase ALR (218 aa)	1.19	1.173	1.108	0.828	0.834	0.863	0.727	0.000229604
MGG_02117	hypothetical protein (154 aa)	1.028	1.294	1.056	0.816	0.84	0.966	0.776	0.0485844
MGG_02127	alcohol oxidase (652 aa)	1.19	0.98	1.166	0.86	0.887	0.934	0.804	0.0311594
MGG_02159	glycosyltransferase (459 aa)	1.288	1.308	1.351	0.697	0.751	0.714	0.548	2.09205e-05
MGG_02252	tetrahydroxynaphthalene reductase (284 aa)	1.334	1.271	1.335	0.702	0.682	0.688	0.526	3.98601e-06
MGG_02425	hypothetical protein (1769 aa)	1.163	1.143	1.064	0.918	0.852	0.795	0.761	0.00527361
MGG_02453	rRNA processing protein Ebp2 (447 aa)	1.222	1.24	0.99	0.802	0.932	0.816	0.739	0.0259576
MGG_02456	hypothetical protein (1228 aa)	1.169	1.051	1.182	0.947	0.821	0.846	0.768	0.0100179
MGG_02477	hypothetical protein (387 aa)	1.101	1.157	1.211	0.754	0.845	0.945	0.733	0.0113948
MGG_02481	hypothetical protein (932 aa)	1.132	1.185	1.158	0.873	0.824	0.837	0.729	0.000130058
MGG_02488	NAD-dependent histone deacetylase SIR2 (566 aa)	1.207	1.096	1.174	0.838	0.86	0.839	0.73	0.000461953
MGG_02506	hypothetical protein (406 aa)	1.14	1.128	1.159	0.83	0.946	0.795	0.75	0.00537713
MGG_02510	coiled-coil domain-containing protein 25 (212 aa)	1.059	1.169	1.134	0.893	0.877	0.858	0.782	0.001447
MGG_02653	6-phosphofructokinase (782 aa)	1.112	1.088	1.114	0.901	0.913	0.901	0.819	2.22833e-05
MGG_02716	hypothetical protein (2109 aa)	1.071	1.124	1.102	0.865	0.919	0.859	0.802	0.000986301
MGG_02730	RNA binding protein (366 aa)	1.279	1.112	1.31	0.722	0.848	0.749	0.627	0.00269717
MGG_02825	short-chain dehydrogenase (236 aa)	1.17	1.136	1.136	0.852	0.844	0.922	0.761	0.000763421
MGG_02928	hypothetical protein (634 aa)	1.146	1.147	1.185	1.012	0.866	0.817	0.775	0.0161847
MGG_02985	pre-mRNA-splicing factor SLU7 (475 aa)	1.158	1.062	1.123	0.852	0.926	0.943	0.814	0.00685348
MGG_02998	hypothetical protein (615 aa)	1.17	1.059	1.058	0.948	0.849	0.924	0.828	0.0160538
MGG_03017	hypothetical protein (796 aa)	1.086	1.212	1.048	0.964	0.791	0.903	0.794	0.0334862
MGG_03115	hypothetical protein (467 aa)	1.21	1.138	1.168	0.74	0.851	0.574	0.616	0.0129847
MGG_03149	dihydrolipoyllysine-residue succinyltransferase (422 aa)	1.098	1.11	1.068	0.89	0.905	0.897	0.822	9.48619e-05
MGG_03151	maintenance-ploidy protein mob1 (220 aa)	1.178	1.15	1.227	0.979	0.635	0.837	0.689	0.0389442
MGG_03204	replication factor C subunit 1 (1085 aa)	1.011	1.118	1.164	0.858	0.88	0.932	0.811	0.0126621
MGG_03275	hypothetical protein (2150 aa)	1.124	1.145	1.168	0.85	0.856	0.913	0.762	0.00042371
MGG_03286	hypothetical protein (1175 aa)	1.07	1.272	1.007	0.866	0.896	0.893	0.793	0.0325763
MGG_03287	alpha-amylase (519 aa)	1.221	1.237	1.171	0.728	0.856	1	0.712	0.0202304
MGG_03393	hypothetical protein (421 aa)	1.132	1.176	1.274	0.76	0.728	0.795	0.637	0.000476545
MGG_03446	hypothetical protein (328 aa)	1.124	1.067	1.199	0.921	0.757	0.944	0.773	0.0283352
MGG_03506	hypothetical protein (296 aa)	1.074	1.102	1.127	0.845	0.905	0.928	0.811	0.0025438
MGG_03586	hypothetical protein (503 aa)	1.158	1.186	1.146	0.785	0.821	0.85	0.704	0.000151928
MGG_03683	adenylate kinase (270 aa)	1.185	1.097	1.111	1.032	0.818	0.769	0.772	0.0452009
MGG_03707	NADP-dependent leukotriene B4 12-hydroxydehydrogenase (404 aa)	1.097	1.17	1.038	0.826	0.869	0.878	0.779	0.00318315
MGG_03846	GTPase-activating protein (780 aa)	1.136	1.214	1.115	0.798	0.914	0.835	0.735	0.00289454
MGG_03853	aldose 1-epimerase (343 aa)	1.159	1.065	1.039	0.968	0.846	0.901	0.832	0.022613
MGG_03880	alcohol dehydrogenase 1 (353 aa)	1.068	1.129	1.186	0.873	0.796	0.81	0.733	0.00169324
MGG_03885	SNARE domain-containing protein (272 aa)	1.184	1.028	1.142	0.914	0.877	0.932	0.812	0.0108414
MGG_03974	solute carrier family 25 member 33 (357 aa)	1.077	1.085	1.167	0.899	0.866	0.923	0.807	0.00249663
MGG_04032	hypothetical protein (183 aa)	1.054	1.298	1.051	0.825	0.929	0.852	0.766	0.0283706
MGG_04090	SNARE protein (500 aa)	1.13	1.228	1.099	0.851	0.874	0.797	0.73	0.00187375
MGG_04093	hypothetical protein (3164 aa)	1.142	1.14	1.158	0.732	0.864	0.853	0.712	0.00305321
MGG_04142	hypothetical protein (443 aa)	1.1	1.114	1.223	0.929	0.813	0.96	0.786	0.0164171
MGG_04172	glycosyl hydrolase (748 aa)	1.206	1.283	1.3	0.723	0.708	0.789	0.586	0.00018845
MGG_04189	hypothetical protein (1304 aa)	1.28	1.1	1.123	0.794	0.885	0.83	0.716	0.00429192
MGG_04201	U3 small nucleolar ribonucleoprotein imp3 (184 aa)	1.068	1.197	1.062	0.881	0.89	0.903	0.804	0.00541565
MGG_04321	hypothetical protein (1115 aa)	1.17	1.139	1.209	0.827	0.806	0.859	0.708	0.000167486
MGG_04346	sterol 24-C-methyltransferase (391 aa)	1.112	1.132	1.253	0.779	0.82	0.841	0.698	0.00117291
MGG_04383	hypothetical protein (343 aa)	1.062	1.13	1.2	0.841	0.803	0.977	0.773	0.019506
MGG_04504	translation machinery-associated protein 22 (202 aa)	1.119	1.068	1.114	0.848	0.917	0.972	0.829	0.011095
MGG_04543	hypothetical protein (450 aa)	1.1	1.071	1.159	0.856	0.915	0.859	0.79	0.00174719
MGG_04582	hypothetical protein (542 aa)	1.176	1.267	1.24	0.772	0.824	0.788	0.647	0.00012065
MGG_04590	acetyl-coenzyme A synthetase (727 aa)	1.145	1.201	1.228	0.879	0.796	0.86	0.709	0.000706148
MGG_04613	ATP-binding domain-containing protein 3 (413 aa)	1.367	1.356	1.352	0.685	0.684	0.566	0.475	0.000295278
MGG_04736	hypothetical protein (304 aa)	1.137	1.014	1.251	0.783	0.975	0.868	0.772	0.0417788
MGG_04787	tetracenomycin polyketide synthesis O-methyltransferase tcmP (305 aa)	1.076	1.199	1.193	0.774	0.871	0.764	0.695	0.00260859
MGG_04805	citrate lyase subunit beta (345 aa)	1.106	1.14	1.119	0.886	0.82	0.878	0.768	0.000523113
MGG_04867	esterase/lipase/thioesterase (347 aa)	1.128	1.153	1.184	0.903	0.732	0.908	0.734	0.0122075
MGG_04894	histone H1-binding protein (534 aa)	1.122	1.178	1.112	0.81	0.911	0.88	0.762	0.00225573
MGG_04895	isocitrate lyase (548 aa)	1.324	1.371	1.294	0.573	0.823	0.661	0.516	0.00321848
MGG_04911	cytochrome P450 3A5 (548 aa)	1.424	1.265	1.236	0.68	0.698	0.698	0.529	0.000142562
MGG_04948	magnesium-dependent phosphatase 1 (292 aa)	1.028	1.092	1.238	0.987	0.843	0.835	0.794	0.0399728
MGG_04988	chromosome segregation protein sudA (1205 aa)	1.178	1.164	1.212	0.79	0.857	0.859	0.705	0.000309713
MGG_05059	scytalone dehydratase (173 aa)	1.1	1.167	1.119	0.883	0.903	0.854	0.78	0.000480849
MGG_05065	mitochondrial outer membrane protein IML2 (805 aa)	1.087	1.144	1.141	0.878	0.863	0.901	0.784	0.000303123
MGG_05078	potassium/sodium efflux P-type ATPase (1111 aa)	1.138	1.08	1.162	0.97	0.871	0.899	0.811	0.00552513
MGG_05083	hypothetical protein (147 aa)	1.04	1.085	1.254	0.787	0.914	0.942	0.782	0.0364785
MGG_05179	NAD dependent epimerase/dehydratase (277 aa)	1.069	1.124	1.094	0.859	0.885	0.886	0.8	0.000228312
MGG_05201	guanine nucleotide-binding protein subunit beta (347 aa)	1.128	1.061	1.09	0.848	0.889	0.932	0.814	0.00316366
MGG_05260	hypothetical protein (1782 aa)	1.145	1.033	1.158	0.846	0.934	0.939	0.815	0.0147191
MGG_05320	translocation protein sec63 (705 aa)	1.114	1.138	1.1	0.854	0.924	0.884	0.794	0.000747539
MGG_05324	mitochondrial nuclease (334 aa)	1.055	1.078	1.221	0.942	0.86	0.816	0.781	0.0161854
MGG_05335	hypothetical protein (116 aa)	1.271	1.096	1.024	0.863	0.945	0.811	0.772	0.0300407
MGG_05457	hypothetical protein (465 aa)	1.198	1.271	1.21	0.783	0.779	0.768	0.633	1.84736e-05
MGG_05621	hypothetical protein (121 aa)	1.446	1.465	1.467	0.556	0.584	0.487	0.372	5.31835e-05
MGG_05652	hypothetical protein (1146 aa)	1.076	1.081	1.191	0.95	0.911	0.873	0.817	0.00796301
MGG_05656	ankyrin repeat protein (1800 aa)	1.204	1.164	1.145	0.788	0.922	0.791	0.712	0.00312899
MGG_05681	hypothetical protein (361 aa)	1.124	1.108	1.215	0.951	0.886	0.937	0.805	0.00376749
MGG_05766	hypothetical protein (288 aa)	1.209	1.242	1.455	0.837	0.799	0.488	0.544	0.0253127
MGG_05849	hypothetical protein (274 aa)	1.24	1.047	1.303	0.808	0.768	0.785	0.658	0.00361483
MGG_05857	histone deacetylase RPD3 (660 aa)	1.13	1.162	1.142	0.825	0.816	0.909	0.743	0.00106211
MGG_05968	endoribonuclease L-PSP (137 aa)	1.143	1.323	1.101	0.889	0.756	0.867	0.704	0.00970038
MGG_05984	levo-lactonase (463 aa)	1.076	1.066	1.187	0.96	0.885	0.848	0.809	0.0132891
MGG_06016	hypothetical protein (1124 aa)	1.106	1.164	1.07	0.889	0.905	0.82	0.783	0.00325773
MGG_06047	cytochrome P450 61 (547 aa)	1.038	1.157	1.109	0.857	0.914	0.944	0.822	0.00990421
MGG_06066	eukaryotic translation initiation factor 5B (1063 aa)	1.105	1.119	1.151	0.892	0.834	0.865	0.768	0.000318841
MGG_06125	SNARE Ykt6 (198 aa)	1.074	1.136	1.147	0.918	0.914	0.933	0.824	0.000832302
MGG_06133	C-4 methylsterol oxidase (310 aa)	1.142	1.094	1.062	0.846	0.831	1.028	0.82	0.0468862
MGG_06134	hypothetical protein (673 aa)	1.229	0.988	1.17	0.917	0.88	0.904	0.797	0.0297528
MGG_06162	DNA topoisomerase 2 (1687 aa)	1.165	1.148	1.169	0.851	0.891	0.851	0.745	5.46627e-05
MGG_06199	peroxisomal-coenzyme A synthetase (523 aa)	1.087	1.075	1.191	0.808	0.918	0.955	0.8	0.0198971
MGG_06264	hypothetical protein (307 aa)	1.197	1.012	1.185	0.869	0.935	0.825	0.775	0.0177969
MGG_06322	brix domain-containing protein (453 aa)	1.165	1.092	1.116	0.79	0.938	0.914	0.783	0.0121652
MGG_06345	prolyl-tRNA synthetase 1 (659 aa)	1.17	1.087	1.012	0.811	0.908	0.966	0.821	0.0404182
MGG_06397	DNA polymerase alpha catalytic subunit (1483 aa)	1.211	1.037	1.088	0.916	0.902	0.86	0.803	0.0117664
MGG_06407	hypothetical protein (153 aa)	1.202	1.137	1.208	0.718	0.838	0.857	0.68	0.00275648
MGG_06426	hypothetical protein (1794 aa)	1.044	1.123	1.154	0.906	0.845	0.912	0.802	0.00464433
MGG_06433	pre-mRNA-splicing factor SPP2 (348 aa)	1.186	1.076	1.142	0.919	0.925	0.771	0.768	0.0156827
MGG_06475	alpha-actinin (789 aa)	1.109	1.111	1.116	0.88	0.916	0.85	0.793	0.000431255
MGG_06524	fructose-2,6-bisphosphatase (444 aa)	1.085	1.101	1.105	0.876	0.929	0.871	0.813	0.000629637
MGG_06534	retinol dehydrogenase 12 (316 aa)	1.188	1.147	1.243	0.823	0.863	0.857	0.711	0.000245201
MGG_06682	hypothetical protein (350 aa)	1.062	1.156	1.138	0.879	0.905	0.905	0.801	0.00135698
MGG_06862	late embryogenesis abundant protein (880 aa)	1.251	1.129	1.635	0.697	0.863	0.469	0.505	0.0289129
MGG_06904	hypothetical protein (672 aa)	1.088	1.082	1.105	0.857	0.896	0.96	0.828	0.00488847
MGG_06905	protein transporter sec73 (1530 aa)	1.172	1.082	1.058	0.928	0.988	0.814	0.824	0.0395968
MGG_06950	L-serine dehydratase (345 aa)	1.326	1.17	1.182	0.69	0.754	0.88	0.632	0.00477989
MGG_07014	DNA repair protein RAD16 (987 aa)	1.118	1.187	1.027	0.863	0.911	0.9	0.803	0.00836393
MGG_07027	hypothetical protein (1766 aa)	1.128	1.122	1.092	0.878	0.968	0.912	0.825	0.00306166
MGG_07102	hypothetical protein (323 aa)	1.126	1.053	1.168	0.806	0.86	0.899	0.766	0.00373214
MGG_07136	nucleolar GTP-binding protein 1 (660 aa)	1.1	1.166	1.134	0.897	0.889	0.878	0.784	0.000169823
MGG_07181	GET1 (216 aa)	1.091	1.166	1.124	0.914	0.914	0.807	0.779	0.00540145
MGG_07212	hypothetical protein (132 aa)	1.296	1.222	1.205	0.787	0.786	0.756	0.626	5.48829e-05
MGG_07216	versicolorin reductase (275 aa)	1.222	1.201	1.237	0.784	0.835	0.794	0.659	3.84723e-05
MGG_07307	NADH-cytochrome b5 reductase 2 (309 aa)	1.213	1.268	1.192	0.772	0.793	0.74	0.628	6.88238e-05
MGG_07331	1,3-beta-glucanosyltransferase gel1 (447 aa)	1.174	1.21	1.125	0.81	0.798	0.829	0.694	0.000107401
MGG_07341	hypothetical protein (110 aa)	1.051	1.081	1.205	0.799	0.881	1.001	0.803	0.0459702
MGG_07369	hypothetical protein (412 aa)	1.148	1.154	1.082	0.861	0.893	0.852	0.77	0.000482396
MGG_07402	hypothetical protein (155 aa)	1.056	1.199	1.37	0.621	0.91	0.87	0.662	0.0416438
MGG_07466	cell division control protein 12 (386 aa)	1.1	1.079	1.11	0.935	0.847	0.917	0.821	0.00318877
MGG_07479	hypothetical protein (737 aa)	1.098	1.129	1.063	0.898	0.914	0.882	0.819	0.000589998
MGG_07480	tetratricopeptide repeat domain-containing protein (329 aa)	1.131	1.1	1.158	0.79	0.92	0.919	0.776	0.00828617
MGG_07489	mitochondrial phosphate carrier protein (309 aa)	1.111	1.108	1.221	0.766	0.9	0.928	0.754	0.0135197
MGG_07503	thioredoxin peroxidase (315 aa)	1.098	1.112	1.103	0.94	0.87	0.936	0.829	0.00176253
MGG_07529	60S ribosomal subunit assembly/export protein LOC1 (200 aa)	1.194	1.112	1.187	0.746	0.904	0.87	0.721	0.00638112
MGG_07573	hypothetical protein (1060 aa)	1.151	1.168	1.207	0.8	0.791	0.815	0.682	2.07508e-05
MGG_07745	dipeptidyl aminopeptidase B (939 aa)	1.064	1.089	1.196	0.889	0.888	0.861	0.788	0.00310666
MGG_07790	ligninase H2 (475 aa)	1.06	1.176	1.249	0.886	0.829	0.819	0.727	0.00414703
MGG_07791	surface protein 1 (135 aa)	1.219	1.286	1.256	0.762	0.74	0.723	0.592	1.73121e-05
MGG_07802	hypothetical protein (428 aa)	1.207	1.271	1.173	0.894	0.812	0.655	0.647	0.00948431
MGG_07803	D-alanine-poly(phosphoribitol) ligase subunit 1 (1729 aa)	1.422	1.493	1.313	0.571	0.682	0.641	0.448	0.000232433
MGG_07833	ferric reductase (699 aa)	1.088	1.121	1.191	0.872	0.922	0.93	0.801	0.00268671
MGG_07877	dipeptidyl-peptidase V (719 aa)	1.168	1.245	1.164	0.794	0.773	0.812	0.665	9.81333e-05
MGG_07961	hypothetical protein (140 aa)	1.134	1.154	1.032	0.858	0.914	0.897	0.804	0.00528433
MGG_07973	surface protein 1 (147 aa)	1.106	1.123	1.176	0.823	0.908	0.93	0.781	0.00403461
MGG_08049	ATP-dependent RNA helicase DBP4 (799 aa)	1.079	1.077	1.144	0.847	0.878	0.941	0.808	0.00431469
MGG_08078	hypothetical protein (162 aa)	1.1	1.114	1.115	0.865	0.855	0.903	0.788	0.000155733
MGG_08134	hypothetical protein (364 aa)	1.104	1.098	1.149	0.846	0.811	1.002	0.793	0.0236676
MGG_08259	hypothetical protein (559 aa)	1.098	1.184	1.057	0.826	0.987	0.859	0.8	0.0240317
MGG_08267	hypothetical protein (541 aa)	1.132	1.088	1.236	0.826	0.82	0.856	0.724	0.0012909
MGG_08275	hypothetical protein (203 aa)	1.092	1.21	1.23	0.759	0.907	0.822	0.704	0.00521656
MGG_08423	dynactin subunit 5 (197 aa)	1.068	1.189	1.422	0.844	0.715	0.785	0.637	0.00980034
MGG_08649	farnesyl pyrophosphate synthase (349 aa)	1.123	1.134	1.094	0.876	0.891	0.877	0.789	3.93681e-05
MGG_08661	acyl-CoA dehydrogenase family member 11 (453 aa)	1.068	1.11	1.084	0.89	0.9	0.901	0.825	8.56713e-05
MGG_08725	D-lactate dehydrogenase (350 aa)	1.18	1.139	1.182	0.77	0.786	0.874	0.694	0.000871256
MGG_08838	hypothetical protein (119 aa)	1.078	1.08	1.104	0.954	0.811	0.855	0.803	0.0102481
MGG_08871	hypothetical protein (759 aa)	1.051	1.056	1.215	0.885	0.999	0.824	0.815	0.049443
MGG_08908	mRNA turnover protein 4 (252 aa)	1.275	1.004	1.158	0.838	0.854	0.887	0.75	0.0166826
MGG_08925	hypothetical protein (1022 aa)	1.171	1.07	1.126	0.864	0.887	0.899	0.787	0.00112237
MGG_08994	hypothetical protein (242 aa)	1.254	1.133	1.299	0.854	0.813	0.785	0.665	0.0010407
MGG_09082	hypothetical protein (1236 aa)	1.168	1.047	1.115	0.876	0.936	0.94	0.826	0.00822579
MGG_09138	glutathione S-transferase II (224 aa)	1.2	1.453	1.319	0.689	0.685	0.659	0.512	0.000304478
MGG_09167	hypothetical protein (468 aa)	1.139	1.199	1.234	0.832	0.808	0.758	0.671	0.000383339
MGG_09226	fumarate reductase (537 aa)	1.173	1.097	1.187	0.848	0.871	0.857	0.745	0.000337404
MGG_09238	hypothetical protein (293 aa)	1.214	1.142	1.259	0.73	0.847	0.829	0.666	0.00168647
MGG_09250	gamma-butyrobetaine dioxygenase (644 aa)	1.047	1.098	1.118	0.886	0.869	0.944	0.827	0.00391787
MGG_09256	hypothetical protein (696 aa)	1.134	1.048	1.207	0.828	0.834	0.994	0.784	0.0274224
MGG_09292	cystathionine gamma-synthase (581 aa)	1.104	1.179	1.17	0.785	0.928	0.851	0.743	0.00469074
MGG_09395	hypothetical protein (733 aa)	1.511	1.459	1.275	0.526	0.57	0.649	0.411	0.00037438
MGG_09457	thymidylate kinase (241 aa)	1.146	1.157	1.121	0.912	0.93	0.865	0.791	0.000566186
MGG_09514	methyltransferase OMS1 (487 aa)	1.218	1.174	1.022	0.867	0.731	0.982	0.756	0.0477775
MGG_09602	hypothetical protein (641 aa)	1.074	1.186	1.049	0.939	0.844	0.915	0.815	0.0146236
MGG_09641	hypothetical protein (258 aa)	1.144	1.09	1.166	0.764	0.954	0.847	0.754	0.0131877
MGG_09692	aminopeptidase Y (517 aa)	1.118	1.107	1.08	0.893	0.895	0.928	0.822	0.000263052
MGG_09736	hypothetical protein (211 aa)	1.4	1.397	1.304	0.608	0.557	0.624	0.436	3.69601e-05
MGG_09743	hypothetical protein (132 aa)	1.117	1.079	1.134	0.915	1.024	0.818	0.828	0.0441194
MGG_09798	hypothetical protein (628 aa)	1.116	1.148	1.047	0.913	0.907	0.878	0.815	0.00237542
MGG_09834	catalase-peroxidase 2 (787 aa)	1.117	1.127	1.122	0.905	0.85	0.858	0.776	0.000209754
MGG_09917	DNA topoisomerase 1 (907 aa)	1.155	1.149	1.219	0.882	0.741	0.826	0.695	0.00251129
MGG_09922	beta-hexosaminidase subunit beta (581 aa)	1.203	1.127	1.181	0.872	0.778	0.929	0.735	0.00496476
MGG_09941	nod factor export ATP-binding protein I (1620 aa)	1.196	1.156	1.229	0.76	0.747	0.738	0.627	1.86624e-05
MGG_09991	phosphatidylinositol transfer protein SFH5 (407 aa)	1.071	1.062	1.108	0.892	0.906	0.893	0.83	0.00018079
MGG_10104	zinc metalloprotease mde10 (711 aa)	1.04	1.134	1.198	0.935	0.746	0.958	0.783	0.0496044
MGG_10265	hypothetical protein (332 aa)	1.156	1.129	1.112	0.914	0.89	0.847	0.78	0.000576902
MGG_10315	hydrophobin-like protein MPG1 (113 aa)	1.414	1.376	1.357	0.573	0.606	0.584	0.425	1.9337e-06
MGG_10324	hypothetical protein (387 aa)	1.131	1.074	1.115	0.964	0.776	0.948	0.81	0.0391024
MGG_10634	chromate ion transporter (503 aa)	1.12	1.194	1.311	0.815	0.848	0.734	0.661	0.00275896
MGG_10674	hypothetical protein (537 aa)	1.171	1.058	1.126	0.842	0.969	0.852	0.794	0.0125095
MGG_10720	guanyl-specific ribonuclease F1 (181 aa)	1.261	1.213	1.172	0.773	0.846	0.779	0.658	0.000303334
MGG_10824	hypothetical protein (199 aa)	1.211	1.07	1.077	0.832	0.896	0.925	0.79	0.00998515
MGG_10835	ribosome biogenesis protein nsa-2 (261 aa)	1.156	1.26	1.158	0.82	0.88	0.906	0.729	0.00153361
MGG_10859	heme peroxidase (1154 aa)	1.134	1.266	1.27	0.816	0.706	0.89	0.657	0.00539121
MGG_10941	cation-transporting ATPase pacS (1158 aa)	1.064	1.155	1.27	0.9	0.815	0.817	0.726	0.00626209
MGG_11039	N-acetyltransferase 10 (1074 aa)	1.097	1.152	1.153	0.873	0.869	0.848	0.761	0.000130655
MGG_11193	bystin (486 aa)	1.132	1.097	1.031	0.862	0.945	0.849	0.815	0.00902125
MGG_11205	dynein heavy chain (4354 aa)	1.176	1.184	1.014	0.96	0.861	0.847	0.791	0.0217567
MGG_11317	long chain fatty acid oxidase (789 aa)	1.145	1.154	1.103	0.905	0.896	0.864	0.783	0.000249594
MGG_11374	alpha-galactosidase (513 aa)	1.044	1.095	1.188	0.943	0.872	0.867	0.806	0.00984586
MGG_11491	transcription elongation factor SPT6 (1408 aa)	1.143	1.125	1.223	0.804	0.87	0.7	0.68	0.00475029
MGG_11649	PX domain-containing protein (940 aa)	1.118	1.083	1.278	0.944	0.725	0.932	0.748	0.0415394
MGG_11731	sphingolipid long chain base-responsive protein LSP1 (311 aa)	1.174	1.282	1.156	0.702	0.955	0.745	0.665	0.0139606
MGG_11902	mitochondrial dynamin GTPase (967 aa)	1.072	1.074	1.118	0.896	0.932	0.888	0.832	0.000810151
MGG_12095	NADPH-dependent methylglyoxal reductase GRE2 (352 aa)	1.123	1.133	1.114	0.89	0.885	0.899	0.793	4.20496e-06
MGG_12243	hypothetical protein (802 aa)	1.142	1.235	1.169	0.831	0.824	0.808	0.695	0.000122428
MGG_12370	MKI67 FHA domain-interacting nucleolar phosphoprotein (379 aa)	1.066	1.132	1.068	0.921	0.89	0.904	0.831	0.00111871
MGG_12480	hypothetical protein (405 aa)	1.061	1.17	1.142	0.815	0.888	0.979	0.795	0.018836
MGG_12521	hypothetical protein (186 aa)	1.097	1.243	1.042	0.858	1	0.773	0.778	0.0497192
MGG_12890	hypothetical protein (774 aa)	1.102	1.162	1.126	0.918	0.851	0.945	0.801	0.00304693
MGG_12922	phospholipid-transporting ATPase 1 (1373 aa)	1.146	1.065	1.092	0.829	0.912	0.917	0.805	0.0051261
MGG_12948	hypothetical protein (211 aa)	1.159	1.114	1.176	0.909	0.879	0.78	0.745	0.00380055
MGG_12979	hypothetical protein (546 aa)	1.137	1.179	1.125	0.81	0.887	0.874	0.747	0.000753781
MGG_12994	hypothetical protein (265 aa)	1.106	1.105	1.091	0.947	0.89	0.905	0.83	0.00061587
MGG_13009	hypothetical protein (226 aa)	1.051	1.206	1.098	0.906	0.902	0.85	0.792	0.0070241
MGG_13185	inositol-3-phosphate synthase (553 aa)	1.128	1.054	1.05	0.901	0.871	0.894	0.825	0.00164613
MGG_13230	oxidoreductase (369 aa)	1.144	1.082	1.08	0.91	0.872	0.932	0.821	0.00189585
MGG_13764	bilirubin oxidase (630 aa)	1.211	1.142	1.264	0.771	0.809	0.793	0.656	0.000206735
MGG_13803	hypothetical protein (725 aa)	1.137	1.155	1.151	0.844	0.836	0.827	0.728	1.93319e-06
MGG_13935	hypothetical protein (397 aa)	0.979	1.22	1.239	0.832	0.786	0.918	0.738	0.0273767
MGG_14157	hypothetical protein (454 aa)	1.137	1.119	1.129	0.842	0.959	0.863	0.787	0.00387686
MGG_14371	conserved hypothetical protein (221 aa)	1.125	0.982	1.24	0.834	0.907	0.936	0.8	0.0441945
MGG_14472	S-methyl-5-thioribose-1-phosphate isomerase (394 aa)	1.061	1.176	1.054	0.905	0.865	0.917	0.816	0.00701387
MGG_14609	hypothetical protein (357 aa)	1.288	1.272	1.305	0.734	0.664	0.796	0.568	0.000425579
MGG_14693	hypothetical protein (317 aa)	1.218	1.18	1.152	0.754	0.892	0.81	0.692	0.00194839
MGG_14956	hypothetical protein (481 aa)	1.1	1.163	1.07	0.809	0.905	0.961	0.803	0.0167491
MGG_15150	hypothetical protein (109 aa)	1.504	1.61	1.312	0.523	0.522	0.514	0.352	6.6902e-05
MGG_15215	hypothetical protein (318 aa)	1.382	1.301	1.303	0.642	0.789	0.594	0.508	0.00141365
MGG_15536	hypothetical protein (2217 aa)	1.074	1.098	1.251	0.864	0.842	0.891	0.759	0.00551746
MGG_15537	hypothetical protein (651 aa)	1.078	1.157	1.088	0.891	0.905	0.892	0.809	0.00074432
MGG_15996	hypothetical protein (111 aa)	1.112	1.118	1.058	0.835	0.944	0.936	0.826	0.0112193
MGG_16099	hypothetical protein (309 aa)	1.027	1.24	1.165	0.92	0.816	0.843	0.751	0.0126136
MGG_16201	hypothetical protein (150 aa)	1.128	1.138	1.078	0.835	0.86	0.918	0.781	0.00163039
MGG_16203	SMC1A protein (1260 aa)	1.223	1.148	1.18	0.83	0.849	0.778	0.692	0.000322024
MGG_16400	hypothetical protein (561 aa)	1.214	1.155	1.09	0.875	0.749	0.918	0.735	0.0107081
MGG_16457	hypothetical protein (944 aa)	1.032	1.046	1.184	0.914	0.9	0.868	0.822	0.0138165
MGG_16711	hypothetical protein (1103 aa)	1.156	1.146	1.144	0.826	0.817	0.86	0.726	3.62314e-05
MGG_16762	hypothetical protein (772 aa)	1.089	1.063	1.169	0.913	0.862	0.928	0.814	0.00476993
MGG_16880	cript family protein (120 aa)	1.215	1.157	1.162	0.85	0.825	0.802	0.701	0.000101246
MGG_16895	eukaryotic translation initiation factor 3 subunit C (866 aa)	1.032	1.138	1.136	0.942	0.84	0.859	0.799	0.00920937
MGG_17180	hypothetical protein (272 aa)	1.04	1.086	1.268	0.829	0.956	0.825	0.769	0.0276274
MGG_17372	hypothetical protein (186 aa)	1.184	1.082	1.118	0.923	0.828	0.883	0.778	0.00363935
MGG_17398	hypothetical protein (276 aa)	1.108	1.186	1.059	0.84	0.882	0.92	0.788	0.00483911
MGG_17514	hypothetical protein (548 aa)	1.084	1.116	1.106	0.901	0.95	0.878	0.825	0.00147753
MGG_17532	hypothetical protein (231 aa)	1.156	1.195	1.122	0.813	0.892	0.87	0.741	0.00083037
MGG_17652	hypothetical protein (458 aa)	1.087	1.152	1.132	0.912	0.872	0.858	0.784	0.000628118
MGG_17683	hypothetical protein (954 aa)	1.168	1.252	1.101	0.757	0.805	0.919	0.705	0.00669655
MGG_17721	hypothetical protein (206 aa)	1.096	1.273	1.05	0.775	0.861	0.947	0.755	0.0270441
MGG_17787	hypothetical protein (569 aa)	1.365	1.088	1.06	0.761	0.777	0.945	0.707	0.0310393
MGG_17817	hypothetical protein (377 aa)	1.162	1.039	1.171	0.901	0.899	0.848	0.785	0.00519521
MGG_17820	hypothetical protein (309 aa)	1.163	1.171	1.195	0.768	0.914	0.833	0.713	0.00258351
MGG_17823	cyanide hydratase (357 aa)	1.087	1.125	1.137	0.908	0.888	0.902	0.806	0.000138472
MGG_17978	hypothetical protein (189 aa)	1.169	1.062	1.202	0.891	0.909	0.79	0.754	0.0080799
MGG_00212	superoxide dismutase (228 aa)	0.899	0.889	0.826	1.08	1.156	1.164	1.301	0.00181452
MGG_00253	imidazole glycerol phosphate synthase hisHF (556 aa)	0.871	0.871	0.853	1.16	1.114	1.151	1.32	4.06624e-05
MGG_00273	hypothetical protein (135 aa)	0.977	0.894	0.708	1.21	1.089	1.191	1.353	0.0376942
MGG_00312	glyoxylate reductase (356 aa)	0.654	0.696	0.688	1.388	1.186	1.442	1.971	0.000424083
MGG_00369	cell division cycle protein 123 (437 aa)	0.732	0.716	0.652	1.403	1.216	1.238	1.837	0.000448835
MGG_00447	brefeldin A resistance protein (1485 aa)	0.838	0.877	0.812	1.22	1.113	1.157	1.381	0.000748171
MGG_00449	eukaryotic peptide chain release factor GTP-binding subunit (732 aa)	0.881	0.884	0.875	1.143	1.103	1.098	1.267	5.47713e-05
MGG_00460	rhamnolipids biosynthesis 3-oxoacyl-[acyl-carrier-protein] reductase (309 aa)	0.864	0.848	0.812	1.182	1.226	1.041	1.366	0.00421583
MGG_00464	MFS phospholipid transporter Git1 (517 aa)	0.818	0.856	0.967	1.146	1.016	1.217	1.279	0.0278564
MGG_00517	pyridoxal kinase (358 aa)	0.818	0.817	0.84	1.253	1.169	1.163	1.448	0.000134928
MGG_00602	cross-pathway control protein 1 (240 aa)	0.886	0.854	0.881	1.201	1.118	1.084	1.298	0.00130872
MGG_00648	hypothetical protein (281 aa)	0.963	0.833	0.829	1.011	1.168	1.214	1.293	0.026128
MGG_00769	hypothetical protein (555 aa)	0.935	0.857	0.842	1.164	1.113	1.067	1.27	0.00430292
MGG_00836	hypothetical protein (205 aa)	0.702	0.685	0.68	1.259	1.28	1.414	1.912	6.62811e-05
MGG_00919	GMP synthase (544 aa)	0.866	0.94	0.873	1.133	1.086	1.123	1.247	0.00159679
MGG_00969	asparagine synthetase (584 aa)	0.91	0.851	0.826	1.148	1.095	1.13	1.304	0.00112199
MGG_00980	hypothetical protein (276 aa)	0.833	0.851	0.872	1.153	1.134	1.19	1.36	9.14774e-05
MGG_01046	methionyl-tRNA synthetase (701 aa)	0.891	0.893	0.891	1.101	1.117	1.126	1.25	4.59345e-06
MGG_01049	hypothetical protein (234 aa)	0.926	0.888	0.917	1.136	1.041	1.146	1.217	0.0041568
MGG_01092	homocitrate synthase (486 aa)	0.803	0.835	0.868	1.142	1.169	1.174	1.391	0.000163164
MGG_01096	glucoamylase (650 aa)	0.899	0.914	0.928	1.142	1.072	1.144	1.225	0.000956606
MGG_01102	ornithine carbamoyltransferase (352 aa)	0.877	0.855	0.863	1.158	1.092	1.148	1.309	0.000166994
MGG_01128	pentafunctional AROM polypeptide (1591 aa)	0.776	0.75	0.821	1.223	1.259	1.215	1.575	9.06308e-05
MGG_01309	histidine biosynthesis trifunctional protein (866 aa)	0.784	0.842	0.832	1.221	1.168	1.152	1.441	0.000204927
MGG_01329	transcriptional regulator Ngg1 (736 aa)	0.71	0.759	1.031	1.198	1.19	1.154	1.417	0.0350138
MGG_01347	4-carboxymuconolactone decarboxylase (244 aa)	0.872	0.866	0.826	1.18	1.168	1.118	1.352	0.000221906
MGG_01359	saccharopine dehydrogenase (366 aa)	0.892	0.899	0.882	1.133	1.161	1.117	1.276	4.17071e-05
MGG_01364	hypothetical protein (1012 aa)	0.822	0.962	0.881	1.048	1.13	1.11	1.234	0.0141381
MGG_01438	cyclohexadienyl dehydratase (262 aa)	0.916	0.801	0.912	1.09	1.161	1.14	1.29	0.00587206
MGG_01454	hypothetical protein (250 aa)	0.878	0.871	0.937	1.122	1.16	1.02	1.229	0.0102377
MGG_01509	glycine rich protein (122 aa)	0.925	0.916	0.87	1.062	1.183	1.067	1.222	0.00758923
MGG_01535	pyridoxamine 5'-phosphate oxidase (302 aa)	0.915	0.832	0.926	1.099	1.11	1.078	1.23	0.00400612
MGG_01542	glycosyl hydrolase family 10 (332 aa)	0.79	0.958	0.966	1.086	1.056	1.165	1.218	0.0490589
MGG_01569	minor allergen Alt a 7 (205 aa)	0.908	0.863	0.887	1.146	1.034	1.078	1.226	0.00366466
MGG_01575	hypothetical protein (166 aa)	0.877	0.938	0.804	1.176	1.084	1.069	1.271	0.0108777
MGG_01655	copper radical oxidase (1004 aa)	0.933	0.761	0.799	1.082	1.216	1.041	1.339	0.0189874
MGG_01679	ThiJ/PfpI family protein (232 aa)	0.908	0.884	0.859	1.148	1.138	1.126	1.287	0.000118553
MGG_01710	chorismate mutase (267 aa)	0.915	0.881	0.917	1.093	1.129	1.077	1.216	0.000508151
MGG_01713	norsolorinic acid reductase (380 aa)	0.772	0.758	0.82	1.219	1.187	1.217	1.542	6.77394e-05
MGG_01783	hypothetical protein (239 aa)	0.61	0.625	0.632	1.384	1.278	1.413	2.183	1.75675e-05
MGG_01864	hypothetical protein (157 aa)	0.97	0.905	0.834	1.092	1.193	1.025	1.222	0.0319331
MGG_01922	polysaccharide deacetylase (315 aa)	0.905	0.91	0.924	1.112	1.154	1.136	1.242	6.31819e-05
MGG_02026	hypothetical protein (350 aa)	0.966	0.895	1.02	1.205	1.287	1.063	1.234	0.03692
MGG_02084	hypothetical protein (315 aa)	0.91	0.912	0.871	1.109	1.078	1.174	1.248	0.0016324
MGG_02101	hypothetical protein (285 aa)	0.692	0.685	0.655	1.325	1.419	1.232	1.957	0.000110043
MGG_02313	hypothetical protein (3299 aa)	0.729	0.632	0.77	1.347	1.342	1.216	1.832	0.000852742
MGG_02451	cyanate hydratase (163 aa)	0.941	0.881	0.932	1.195	1.063	1.195	1.254	0.00695937
MGG_02532	endoglucanase 1 (425 aa)	0.778	0.77	0.863	1.153	1.296	1.256	1.537	0.00104259
MGG_02611	L-aminoadipate-semialdehyde dehydrogenase (1189 aa)	0.848	0.826	0.776	1.185	1.207	1.223	1.476	0.00015166
MGG_02709	hypothetical protein (155 aa)	0.896	0.854	0.865	1.11	1.134	1.117	1.285	8.91774e-05
MGG_02726	glutamyl-tRNA(Gln) amidotransferase subunit A (607 aa)	0.801	0.876	0.872	1.122	1.166	1.188	1.364	0.000761435
MGG_02740	hypothetical protein (391 aa)	0.913	0.762	0.946	1.103	1.133	1.253	1.331	0.020248
MGG_02899	proline-specific permease (561 aa)	0.847	0.883	0.841	1.145	1.058	1.167	1.311	0.00130963
MGG_02921	hypothetical protein (313 aa)	0.931	0.903	0.862	1.137	1.059	1.133	1.235	0.00280621
MGG_03036	hypothetical protein (309 aa)	0.821	0.838	0.835	1.182	1.17	1.142	1.401	9.57556e-06
MGG_03051	aspartate-semialdehyde dehydrogenase (364 aa)	0.855	0.778	0.817	1.18	1.196	1.114	1.424	0.000530473
MGG_03117	alpha-ketoglutarate-dependent taurine dioxygenase (372 aa)	0.837	0.843	0.927	1.133	1.087	1.196	1.31	0.00325789
MGG_03220	isoleucyl-tRNA synthetase (1078 aa)	0.871	0.861	0.859	1.131	1.126	1.154	1.316	5.95129e-06
MGG_03242	heat shock factor protein HSF24 (813 aa)	0.818	0.83	0.983	1.19	1.139	1.071	1.292	0.0175443
MGG_03280	nitrilase 2 (345 aa)	0.867	0.895	0.869	1.103	1.167	1.153	1.301	0.000192039
MGG_03281	chorismate synthase (425 aa)	0.901	0.923	0.863	1.069	1.068	1.128	1.215	0.00187279
MGG_03301	hypothetical protein (266 aa)	0.753	0.703	0.842	1.184	1.324	1.245	1.633	0.00133879
MGG_03329	small heat shock protein (211 aa)	0.899	0.745	0.826	1.198	1.146	1.155	1.417	0.00331125
MGG_03416	acetyltransferase (201 aa)	0.854	0.679	0.789	1.258	1.203	1.241	1.594	0.00235322
MGG_03476	protein-L-isoaspartate O-methyltransferase (248 aa)	0.998	0.8	0.858	1.035	1.164	1.163	1.266	0.034938
MGG_03494	aminotransferase (461 aa)	0.824	0.834	0.846	1.15	1.168	1.128	1.376	1.45514e-05
MGG_03583	cystathionine gamma-synthase (628 aa)	0.814	0.77	0.774	1.241	1.198	1.237	1.559	2.95015e-05
MGG_03607	alanyl-tRNA synthetase (1085 aa)	0.898	0.903	0.885	1.11	1.101	1.114	1.238	6.64324e-06
MGG_03615	hypothetical protein (214 aa)	0.973	0.819	0.922	1.038	1.072	1.194	1.217	0.0406223
MGG_03643	glycosyltransferase family 28 domain-containing protein (1261 aa)	0.856	0.866	0.928	1.074	1.137	1.147	1.267	0.00189397
MGG_03654	hypothetical protein (233 aa)	0.582	0.654	0.654	1.325	1.56	1.32	2.225	0.00029132
MGG_03689	3-oxoacyl-[acyl-carrier-protein] reductase (348 aa)	0.781	0.764	0.884	1.137	1.322	1.166	1.492	0.00354574
MGG_03736	multidrug resistance-associated protein 1 (1572 aa)	0.825	0.821	0.791	1.2	1.204	1.162	1.463	2.61753e-05
MGG_03754	hypothetical protein (542 aa)	0.882	0.898	0.864	1.218	0.955	1.194	1.273	0.0401343
MGG_03823	NADH oxidase (419 aa)	0.842	0.866	0.789	1.088	1.248	1.191	1.412	0.00212486
MGG_03869	cysteine sulfinic acid decarboxylase (516 aa)	0.772	0.796	0.748	1.216	1.255	1.183	1.578	5.12525e-05
MGG_03900	aldehyde dehydrogenase (497 aa)	0.901	0.873	0.866	1.148	1.112	1.142	1.289	8.38182e-05
MGG_03915	pyridoxamine phosphate oxidase (262 aa)	0.78	0.756	0.756	1.278	1.206	1.222	1.617	1.93226e-05
MGG_04059	phosphoserine aminotransferase (428 aa)	0.839	0.836	0.86	1.173	1.162	1.159	1.378	4.80959e-06
MGG_04085	hypothetical protein (695 aa)	0.844	0.825	0.823	1.187	1.145	1.195	1.415	2.35523e-05
MGG_04092	glycosyl transferase (319 aa)	0.896	0.894	0.894	1.093	1.142	1.108	1.246	7.18236e-05
MGG_04181	hypothetical protein (70 aa)	0.96	0.798	0.959	1.051	1.118	1.138	1.217	0.0389742
MGG_04304	retinol dehydrogenase 8 (318 aa)	0.726	0.808	0.763	1.182	1.272	1.138	1.564	0.000575945
MGG_04327	hypothetical protein (1241 aa)	0.933	0.939	0.869	1.171	1.142	0.993	1.206	0.0312544
MGG_04396	valyl-tRNA synthetase (1100 aa)	0.893	0.907	0.889	1.094	1.115	1.125	1.24	3.03812e-05
MGG_04425	phenylalanyl-tRNA synthetase subunit alpha (519 aa)	0.879	0.923	0.856	1.151	1.1	1.096	1.259	0.00104595
MGG_04446	thermosensitive gluconokinase (253 aa)	0.808	0.784	0.717	1.336	1.11	1.258	1.604	0.00196205
MGG_04562	tRNA (guanine-N(1)-)-methyltransferase (476 aa)	0.91	0.852	0.92	1.098	1.12	1.1	1.237	0.00100435
MGG_04571	hypothetical protein (853 aa)		0.186	0.121	1.062		2.577	11.853	0.0396308
MGG_04645	BolA domain-containing protein (128 aa)	1.001	0.827	0.907	1.051	1.089	1.145	1.201	0.0372909
MGG_04738	short chain dehydrogenase/oxidoreductase (275 aa)	0.734	0.682	0.774	1.26	1.237	1.308	1.737	0.000161157
MGG_04742	hypothetical protein (264 aa)	0.814	0.854	0.723	1.272	1.174	1.18	1.517	0.00170347
MGG_04870	hypothetical protein (577 aa)	0.608	1.008	0.775	1.133	1.158	1.333	1.516	0.0483033
MGG_04882	hypothetical protein (413 aa)	0.866	0.893	0.912	1.099	1.091	1.128	1.242	0.000278325
MGG_04960	phosphoglycerate mutase (254 aa)	0.772	0.81	0.786	1.238	1.232	1.187	1.544	2.30931e-05
MGG_04966	lysyl-tRNA synthetase (616 aa)	0.876	0.86	0.876	1.119	1.117	1.144	1.294	1.26044e-05
MGG_04975	hypothetical protein (341 aa)	0.862	0.681	0.846	1.097	1.22	1.321	1.523	0.010344
MGG_05062	hypothetical protein (277 aa)	0.91	0.859	0.738	1.171	1.159	1.177	1.399	0.00561908
MGG_05357	hypothetical protein (364 aa)	0.947	0.801	0.953	1.134	1.079	1.112	1.231	0.022938
MGG_05565	hypothetical protein (238 aa)	0.978	0.831	0.925	1.058	1.132	1.104	1.205	0.0219666
MGG_05567	hypothetical protein (247 aa)	0.917	0.832	0.987	1.043	1.109	1.138	1.202	0.0289718
MGG_05614	unsaturated glucuronyl hydrolase (487 aa)	0.868	0.929	0.872	1.063	1.126	1.094	1.23	0.00166066
MGG_05630	AMP deaminase 2 (1000 aa)	0.857	0.845	0.844	1.14	1.152	1.186	1.366	1.69073e-05
MGG_05648	hypothetical protein (218 aa)	0.858	0.88	0.883	1.026	1.134	1.164	1.268	0.00393323
MGG_05660	uridine nucleosidase (385 aa)	0.888	0.937	0.833	1.154	1.039	1.174	1.267	0.00988779
MGG_05719	heat shock protein 30 (241 aa)	0.845	0.738	0.752	1.211	1.23	1.294	1.6	0.00054936
MGG_05929	hexose transporter (534 aa)	0.992	0.819	0.865	1.202	1.02	1.116	1.247	0.0401752
MGG_05980	pyridoxine biosynthesis protein PDX1 (320 aa)	0.714	0.653	0.724	1.3	1.316	1.289	1.868	4.50109e-05
MGG_05981	glutamine amidotransferase subunit pdxT (247 aa)	0.804	0.798	0.764	1.178	1.244	1.234	1.545	4.81819e-05
MGG_06002	folylpolyglutamate synthase (407 aa)	0.857	0.788	0.859	1.255	0.957	1.022	1.292	0.0445436
MGG_06052	hypothetical protein (308 aa)	0.72	0.911	0.752	1.339	0.973	1.312	1.521	0.0302732
MGG_06088	hypothetical protein (296 aa)	0.754	0.775	0.746	1.228	1.258	1.254	1.644	3.39351e-06
MGG_06158	hypothetical protein (470 aa)	0.952	0.781	0.918	1.192	1.08	1.1	1.272	0.0231891
MGG_06187	hypothetical protein (153 aa)	0.861	0.965	0.901	1.089	1.1	1.104	1.208	0.0047429
MGG_06192	cytochrome b-c1 complex subunit 7 (127 aa)	0.917	0.912	0.876	1.116	1.108	1.062	1.215	0.000776441
MGG_06204	hypothetical protein (540 aa)	0.89	0.908	0.92	1.125	1.054	1.137	1.22	0.00148975
MGG_06321	glycyl-tRNA synthetase (727 aa)	0.889	0.899	0.914	1.14	1.117	1.085	1.237	0.000207585
MGG_06327	candidapepsin-3 (475 aa)	0.836	0.9	0.927	1.076	1.081	1.201	1.261	0.00803913
MGG_06355	hypothetical protein (881 aa)	0.878	0.896	0.898	1.118	1.051	1.166	1.248	0.00205303
MGG_06376	pyrroline-5-carboxylate reductase (330 aa)	0.878	0.86	0.849	1.044	1.186	1.126	1.297	0.00249394
MGG_06378	54S ribosomal protein L12 (178 aa)	0.822	0.829	0.932	1.182	1.127	1.079	1.312	0.00488472
MGG_06405	mitochondrial oxaloacetate transporter (308 aa)	0.634	0.696	0.595	1.406	1.303	1.342	2.104	0.000123754
MGG_06520	hypothetical protein (176 aa)	0.649	0.637	0.698	1.381	1.398	1.363	2.088	1.39464e-05
MGG_06660	3-oxoacyl-[acyl-carrier-protein] reductase (259 aa)	0.888	0.91	0.881	1.165	1.04	1.059	1.218	0.00578794
MGG_06681	arginine-tRNA-protein transferase 1 (461 aa)	0.958	0.725	0.829	1.208	1.109	1.191	1.396	0.0159836
MGG_06744	hypothetical protein (203 aa)	0.938	0.961	0.796	1.043	1.081	1.127	1.206	0.0395001
MGG_06781	hypothetical protein (455 aa)	0.813	0.708	0.678	1.208	1.333	1.285	1.74	0.000846767
MGG_06782	N amino acid transport system protein (533 aa)	0.894	0.89	0.884	1.062	1.121	1.17	1.257	0.00127886
MGG_06868	acetolactate synthase catalytic subunit (683 aa)	0.947	0.864	0.877	1.07	1.111	1.099	1.22	0.00282232
MGG_06907	hypothetical protein (152 aa)	0.833	0.864	0.852	1.1	1.177	1.212	1.369	0.000514875
MGG_06911	rdgB/HAM1 family non-canonical purine NTP pyrophosphatase (190 aa)	0.867	0.822	0.817	1.134	1.196	1.168	1.396	0.000164416
MGG_06961	hypothetical protein (287 aa)	0.731	0.812	0.923	1.138	1.334	1.102	1.449	0.0142483
MGG_06993	HIRA-interacting protein 5 (320 aa)	0.861	0.923	0.936	1.076	1.133	1.11	1.22	0.00261382
MGG_07079	nudix hydrolase 20 (342 aa)	0.662	0.689	0.815	1.173	1.279	1.413	1.784	0.00223858
MGG_07144	hypothetical protein (69 aa)	0.627	0.554	0.6	1.488	1.388	1.315	2.353	7.34168e-05
MGG_07261	2-nitropropane dioxygenase (400 aa)	0.887	0.927	0.964	1.069	1.184	1.087	1.202	0.00984557
MGG_07263	dihydroorotate oxidase (344 aa)	0.952	0.809	0.967	1.033	1.173	1.095	1.21	0.0469933
MGG_07330	hypothetical protein (179 aa)	0.879	0.793	0.937	1.084	1.216	1.176	1.332	0.00833194
MGG_07444	multidrug resistance protein fnx1 (552 aa)	0.914	0.872	0.838	1.123	1.16	1.112	1.294	0.000786113
MGG_07462	dihydrodipicolinate synthase (324 aa)	0.823	0.851	0.822	1.162	1.173	1.163	1.401	8.73548e-06
MGG_07512	glutaminase GtaA (829 aa)	0.662	0.558	0.63	1.362	1.392	1.426	2.259	9.90953e-05
MGG_07528	imidazoleglycerol-phosphate dehydratase (226 aa)	0.842	0.907	0.921	1.109	1.047	1.143	1.236	0.00499727
MGG_07545	CTP synthase (581 aa)	0.867	0.845	0.845	1.167	1.12	1.162	1.349	4.36597e-05
MGG_07571	LysM domain-containing protein (143 aa)	0.802	0.654	0.943	1.233	1.191	1.214	1.516	0.0158817
MGG_07626	cytochrome P450 monooxygenase (513 aa)	0.796	0.967	0.933	1.098	1.106	1.108	1.228	0.0249864
MGG_07629	hypothetical protein (632 aa)	0.882	0.805	0.973	1.083	1.172	1.165	1.286	0.013643
MGG_07660	hypothetical protein (800 aa)	0.864	0.928	0.896	1.107	1.04	1.137	1.222	0.0039632
MGG_07666	endoplasmic reticulum mannosyl-oligosaccharide 1,2-alpha-mannosidase (653 aa)	0.782	0.768	0.818	1.227	1.147	1.145	1.486	0.000178176
MGG_07787	hypothetical protein (560 aa)	0.856	0.869	0.933	1.066	1.154	1.096	1.248	0.00329762
MGG_07890	aldehyde dehydrogenase 3I1 (528 aa)	0.934	0.921	0.856	1.166	1.053	1.064	1.211	0.0105787
MGG_08008	formyltetrahydrofolate deformylase (285 aa)	0.867	0.892	0.814	1.164	1.167	1.137	1.348	0.000451868
MGG_08113	hypothetical protein (185 aa)	0.942	0.758	0.812	1.034	1.283	1.152	1.381	0.0224784
MGG_08171	methylenetetrahydrofolate reductase 2 (691 aa)	0.878	0.837	0.837	1.198	1.114	1.11	1.341	0.000579136
MGG_08203	multiprotein-bridging factor 1 (162 aa)	0.752	0.772	0.856	1.16	1.274	1.162	1.511	0.00118803
MGG_08305	hypothetical protein (475 aa)	0.907	0.834	0.894	0.998	1.164	1.227	1.286	0.0208279
MGG_08333	hypothetical protein (198 aa)	0.54	0.637	0.551	1.604	1.405	1.295	2.491	0.000359029
MGG_08363	enoyl reductase (359 aa)	0.762	0.805	0.818	1.218	1.188	1.169	1.499	7.92667e-05
MGG_08446	sugar transporter (532 aa)	0.923	0.869	0.888	1.138	1.039	1.146	1.24	0.00405694
MGG_08563	hypothetical protein (229 aa)	0.689	0.694	0.916	1.282	1.04	1.404	1.621	0.0199704
MGG_08569	NADP:D-xylose dehydrogenase (395 aa)	0.937	0.89	0.794	1.178	1.132	1.134	1.314	0.00555318
MGG_08570	tubulin folding cofactor B (245 aa)	0.817	0.827	0.914	1.206	1.131	1.174	1.373	0.00137829
MGG_08596	phospho-2-dehydro-3-deoxyheptonate aldolase (467 aa)	0.847	0.811	0.858	1.149	1.21	1.16	1.399	0.000135188
MGG_08737	feruloyl esterase B (561 aa)	0.955	0.716	0.865	1.132	1.147	1.208	1.375	0.0200218
MGG_08795	hypothetical protein (595 aa)	0.752	0.838	0.841	1.178	1.162	1.257	1.48	0.000871705
MGG_08880	hypothetical protein (635 aa)	0.946	0.929	0.862	1.099	1.107	1.086	1.203	0.00307346
MGG_08897	asparaginyl-tRNA synthetase (587 aa)	0.882	0.868	0.945	1.131	1.083	1.114	1.235	0.00188112
MGG_08923	threonine synthase (550 aa)	0.851	0.912	0.913	1.124	1.102	1.085	1.237	0.00110025
MGG_09002	hypothetical protein (208 aa)	0.851	0.863	0.892	1.136	1.138	1.135	1.308	4.30109e-05
MGG_09027	fungal specific transcription factor domain-containing protein (818 aa)	0.919	0.87	0.844	1.142	1.142	1.057	1.269	0.00266752
MGG_09031	hypothetical protein (250 aa)	0.86	0.934	0.782	1.058	1.214	1.169	1.336	0.0114996
MGG_09080	arginyl-tRNA synthetase (713 aa)	0.903	0.899	0.855	1.116	1.082	1.119	1.248	0.000417679
MGG_09249	peptidase S9 prolyl oligopeptidase active site-containing protein (671 aa)	0.876	0.915	0.909	1.051	1.051	1.146	1.203	0.00445817
MGG_09289	hexokinase (482 aa)	0.897	0.882	0.866	1.129	1.106	1.115	1.267	3.65246e-05
MGG_09307	hexose transporter (530 aa)	0.803	0.956	0.902	1.182	1.067	1.11	1.262	0.016721
MGG_09394	hypothetical protein (350 aa)	0.841	0.972	0.883	1.136	1.055	1.104	1.222	0.013291
MGG_09400	hypothetical protein (152 aa)	0.907	0.954	0.822	1.148	1.078	1.105	1.242	0.0100533
MGG_09433	endoglucanase family 5 glycoside hydrolase (513 aa)	0.925	0.851	0.876	1.19	1.132	1.047	1.27	0.00587236
MGG_09481	leukotriene A-4 hydrolase (661 aa)	0.836	0.88	0.869	1.154	1.126	1.148	1.326	7.95686e-05
MGG_09520	CCR4-Not complex subunit Caf16 (291 aa)	0.906	0.845	0.785	1.191	1.13	1.104	1.351	0.00304517
MGG_09550	homoserine kinase (362 aa)	0.876	0.888	0.918	1.087	1.147	1.077	1.235	0.000940685
MGG_09562	hypothetical protein (603 aa)	0.825	0.864	0.884	1.13	1.181	1.114	1.331	0.000440116
MGG_09718	hypothetical protein (329 aa)	0.922	0.911	0.889	1.14	1.082	1.046	1.201	0.00258981
MGG_09757	neutral alpha-glucosidase ab (860 aa)	0.826	0.847	0.883	1.136	1.136	1.148	1.338	0.000123086
MGG_09760	hypothetical protein (393 aa)	0.821	0.723	0.814	1.273	1.242	1.219	1.584	0.000424375
MGG_09766	3-deoxy-7-phosphoheptulonate synthase (384 aa)	0.885	0.877	0.854	1.167	1.092	1.083	1.278	0.000707673
MGG_09842	hypothetical protein (171 aa)	0.904	0.811	0.717	1.154	1.224	1.207	1.474	0.00479544
MGG_09846	TPR repeat-containing protein (1018 aa)	0.915	0.907	0.939	1.115	1.056	1.147	1.202	0.00225832
MGG_09867	N-acetyltransferase ats1 (185 aa)	0.799	0.802	0.731	1.262	1.209	1.118	1.539	0.000763823
MGG_09900	hypothetical protein (200 aa)	0.837	0.908	0.97	1.162	1.1	1.19	1.271	0.007658
MGG_09949	oxysterol-binding protein (544 aa)	0.932	0.863	0.872	1.12	1.109	1.088	1.244	0.00102507
MGG_10061	catalase-1 (744 aa)	0.696	0.67	0.675	1.312	1.297	1.323	1.927	9.22332e-07
MGG_10274	hypothetical protein (255 aa)	0.905	0.837	0.82	1.18	1.081	1.126	1.322	0.00206556
MGG_10329	hypothetical protein (855 aa)	0.775	0.891	0.853	1.122	1.155	1.225	1.39	0.00244864
MGG_10408	FAD binding domain-containing protein (501 aa)	0.807	0.791	0.806	1.199	1.243	1.2	1.515	6.70936e-06
MGG_10499	oxidoreductase (388 aa)	0.817	0.952	0.844	1.051	1.122	1.23	1.302	0.0153955
MGG_10560	N-acetyltransferase (321 aa)	0.956	0.928	0.758	1.148	1.202	1.025	1.277	0.0463499
MGG_10581	hypothetical protein (443 aa)	0.825	0.805	1	1.194	1.159	1.063	1.299	0.0261553
MGG_10583	12-oxophytodienoate reductase 1 (410 aa)	0.854	0.917	0.91	1.124	1.089	1.076	1.227	0.00141498
MGG_10740	sm snRNP core protein Smg1 (89 aa)	0.868	0.89	0.953	1.056	1.117	1.109	1.211	0.00439077
MGG_10834	methylenetetrahydrofolate dehydrogenase (326 aa)	0.901	0.909	0.9	1.128	1.108	1.083	1.225	7.6901e-05
MGG_10879	bifunctional P-450:NADPH-P450 reductase (1090 aa)	0.881	0.871	0.884	1.16	1.158	1.062	1.282	0.00109664
MGG_10916	sugar transporter STL1 (526 aa)	0.901	0.888	0.872	1.137	1.189	1.038	1.264	0.00476607
MGG_10926	hypothetical protein (205 aa)	0.491	0.715	0.633	1.622	1.292	1.276	2.278	0.00360298
MGG_11021	hypothetical protein (687 aa)	0.676	0.709	0.756	1.241	1.29	1.202	1.744	0.000130483
MGG_11155	hypothetical protein (186 aa)	0.859	0.833	0.897	1.136	1.198	1.105	1.328	0.000891344
MGG_11336	hypothetical protein (258 aa)	0.865	0.886	0.828	1.201	1.041	1.171	1.323	0.00448126
MGG_11346	hypothetical protein (1457 aa)	0.792	0.878	0.909	1.326	1.138	0.986	1.338	0.0398223
MGG_11447	formamidopyrimidine-DNA glycosylase (418 aa)	0.855	0.843	0.848	1.12	1.209	1.185	1.38	0.000158213
MGG_11541	phosphoribosylformylglycinamidine synthase (1360 aa)	0.884	0.92	0.909	1.077	1.125	1.086	1.212	0.00042136
MGG_11575	hypothetical protein (248 aa)	0.887	0.9	0.933	1.066	1.174	1.166	1.252	0.00290352
MGG_11608	laccase-2 (598 aa)	0.841	0.804	0.895	1.149	1.17	1.167	1.372	0.000551391
MGG_11636	serine/threonine protein kinase (1436 aa)	0.868	0.892	0.932	1.126	1.122	1.051	1.225	0.00264006
MGG_11682	phenylacetone monooxygenase (558 aa)	0.946	0.884	0.901	1.097	1.085	1.107	1.204	0.000892221
MGG_11871	allantoicase (358 aa)	0.845	0.881	0.96	1.114	1.084	1.096	1.226	0.00588344
MGG_11934	acetylornithine aminotransferase (465 aa)	0.856	0.868	0.927	1.172	1.1	1.124	1.281	0.00129709
MGG_12047	hypothetical protein (1448 aa)	0.861	0.972	0.875	1.214	1.069	1.026	1.222	0.0346118
MGG_12107	alpha-acetolactate decarboxylase (252 aa)	0.822	0.859	0.9	1.104	1.164	1.175	1.334	0.000898233
MGG_12119	rai-1 (286 aa)	0.956	0.836	0.864	1.036	1.235	1.101	1.27	0.0221264
MGG_12131	skeletal muscle and kidney-enriched inositol phosphatase (1195 aa)	0.836	0.926	0.873	1.126	1.007	1.102	1.228	0.0106052
MGG_12137	lysine decarboxylase (266 aa)	0.833	0.798	0.969	1.154	1.137	1.073	1.294	0.0143545
MGG_12162	riboflavin biosynthesis protein Rib7 (333 aa)	0.841	0.936	0.882	1.126	1.092	1.133	1.26	0.0021492
MGG_12471	hypothetical protein (277 aa)	0.85	0.916	0.91	1.113	1.122	1.112	1.251	0.000738753
MGG_12569	hypothetical protein (223 aa)	0.897	0.925	0.879	1.114	1.062	1.11	1.217	0.000782257
MGG_12574	aspartyl-tRNA synthetase (578 aa)	0.924	0.91	0.88	1.116	1.09	1.077	1.21	0.000432389
MGG_12637	hypothetical protein (111 aa)	0.938	0.914	0.818	1.059	1.09	1.193	1.252	0.0151893
MGG_12664	hypothetical protein (259 aa)	0.753	0.619	0.596	1.346	1.221	1.407	2.019	0.00107931
MGG_12760	anthranilate synthase component I (543 aa)	0.873	0.884	0.867	1.104	1.098	1.121	1.266	9.58753e-06
MGG_12798	para-nitrobenzyl esterase (557 aa)	0.914	0.811	0.918	1.117	1.135	1.055	1.251	0.00822714
MGG_12805	tryptophan synthase (718 aa)	0.806	0.801	0.815	1.248	1.182	1.214	1.505	1.57731e-05
MGG_12911	tRNA 2'-phosphotransferase 1 (379 aa)	0.792	0.802	0.752	1.203	1.127	1.286	1.541	0.000548658
MGG_12989	CobW domain-containing protein (393 aa)	0.95	0.896	0.833	1.143	1.09	1.11	1.248	0.00531255
MGG_13245	translation regulator GCD7 (449 aa)	0.938	0.885	0.83	1.048	1.155	1.052	1.227	0.0125672
MGG_13254	NAPE-hydrolyzing phospholipase D (426 aa)	0.939	0.914	0.851	1.072	1.184	1.047	1.222	0.0139497
MGG_13376	hypothetical protein (485 aa)	0.903	0.894	0.753	1.152	1.188	1.078	1.34	0.0107533
MGG_13493	F-box protein (561 aa)	0.781	0.866	0.91	1.032	1.182	1.203	1.336	0.0118817
MGG_13624	ABC transporter CDR4 (1621 aa)	0.835	0.912	0.891	1.229	1.153	1.007	1.285	0.0183294
MGG_13816	hypothetical protein (258 aa)	1.012	0.818	0.873	1.106	1.132	1.04	1.213	0.0444594
MGG_13915	STAM-binding protein (564 aa)	0.68	0.715	0.939	1.258	1.38	1.075	1.591	0.0193343
MGG_13963	aromatic and neutral aliphatic amino acid permease (469 aa)	0.867	0.67	0.908	1.213	1.401	0.988	1.473	0.0495814
MGG_14202	homoserine O-acetyltransferase (516 aa)	0.94	0.831	0.853	1.13	1.085	1.103	1.264	0.00387698
MGG_14292	leupeptin-inactivating enzyme 1 (552 aa)	0.925	0.882	0.929	0.992	1.222	1.107	1.214	0.0381039
MGG_14513	hypothetical protein (463 aa)	0.922	0.786	0.827	1.25	0.988	1.24	1.372	0.025776
MGG_14689	pyridoxal reductase (329 aa)	0.928	0.852	0.922	1.098	1.109	1.094	1.222	0.00193329
MGG_14785	hypothetical protein (349 aa)	0.912	0.934	0.829	1.174	1.076	1.089	1.248	0.00813718
MGG_14853	riboflavin kinase (201 aa)	0.78	0.765	0.978	1.107	1.192	1.222	1.396	0.0158445
MGG_14882	epoxide hydrolase 1 (423 aa)	0.918	0.823	0.721	1.124	1.231	1.148	1.423	0.00894808
MGG_14883	methyltransferase small domain-containing protein (255 aa)	0.906	0.674	0.778	1.251	1.414	1.016	1.561	0.0262466
MGG_14904	histidinol-phosphate aminotransferase (408 aa)	0.841	0.83	0.708	1.18	1.244	1.197	1.522	0.0018244
MGG_15048	NAD-dependent deacetylase sirtuin-5 (358 aa)	0.859	0.849	0.84	1.161	1.163	1.18	1.375	2.69795e-06
MGG_15097	polyketide synthase (4121 aa)	0.839	0.814	0.797	1.164	1.202	1.155	1.437	4.68651e-05
MGG_15100	polyketide synthase (3002 aa)	0.885	0.882	0.87	1.134	1.126	1.137	1.288	1.85402e-06
MGG_15496	hypothetical protein (677 aa)	0.854	0.743	0.736	1.147	1.283	1.261	1.582	0.00149523
MGG_15527	hypothetical protein (340 aa)	0.922	0.844	0.9	1.138	1.071	1.098	1.24	0.00243573
MGG_15731	hypothetical protein (401 aa)	0.881	0.875	0.995	1.171	1.048	1.09	1.203	0.0247932
MGG_15993	hypothetical protein (61 aa)	0.922	0.839	0.87	1.108	1.079	1.243	1.304	0.00679803
MGG_16276	hypothetical protein (462 aa)	0.965	0.912	0.857	1.155	1.139	1.027	1.215	0.0183017
MGG_16293	hypothetical protein (185 aa)	0.837	0.884	0.926	1.106	1.139	1.132	1.276	0.00132429
MGG_16418	hypothetical protein (220 aa)	0.745	0.614	0.736	1.372	1.334	1.3	1.912	0.000537745
MGG_16728	hypothetical protein (296 aa)	0.875	0.853	0.839	1.163	1.136	1.168	1.351	3.62085e-05
MGG_16750	hypothetical protein (138 aa)	0.607	0.435	0.642	1.205	1.533	1.617	2.586	0.003218
MGG_16854	hypothetical protein (658 aa)	0.842	0.813	0.86	1.221	1.134	1.213	1.419	0.000262888
MGG_17062	hypothetical protein (218 aa)	0.895	0.876	0.888	1.134	1.062	1.138	1.254	0.000638484
MGG_17153	hypothetical protein (429 aa)	0.873	0.88	0.866	1.128	1.098	1.135	1.283	2.39048e-05
MGG_17278	argininosuccinate lyase (469 aa)	0.88	0.885	0.867	1.093	1.115	1.121	1.265	1.82336e-05
MGG_17476	hypothetical protein (253 aa)	0.866	0.822	0.966	1.088	1.136	1.157	1.274	0.00870217
MGG_17618	hypothetical protein (298 aa)	0.92	0.944	0.824	1.082	1.07	1.126	1.219	0.0108662
MGG_17655	hypothetical protein (200 aa)	0.953	0.928	0.818	1.162	1.005	1.132	1.222	0.0363884
MGG_17699	aminodeoxychorismate synthase (879 aa)	0.985	0.788	0.78	1.119	1.288	1.163	1.398	0.0174728
MGG_17714	hypothetical protein (382 aa)	0.882	0.885	0.933	1.138	1.133	1.055	1.232	0.00242184
MGG_17802	hypothetical protein (450 aa)	0.782	0.817	0.787	1.213	1.183	1.216	1.514	1.3962e-05
MGG_17803	hypothetical protein (370 aa)	0.677	0.788	0.52	1.164	1.338	1.286	1.908	0.00681278
MGG_17828	hypothetical protein (359 aa)	0.865	0.896	0.765	1.155	1.145	1.196	1.384	0.00276573
MGG_17829	hypothetical protein (363 aa)	0.83	0.867	0.876	1.118	1.131	1.2	1.34	0.000437888
MGG_17979	hypothetical protein (145 aa)	0.94	0.875	0.774	1.088	1.164	1.146	1.312	0.0103705

## Sheet: Table S6
Table S6 List of the 28 down-regulated proteins with top 10% codon frequency of AAA/CAA/GAA
Gene id	AAA/CAA/GAA codon frequency (‰)	Protein level	description
MGG_17652	144.105	down	gag protein
MGG_03885	128.676	down	snare domain-containing protein
MGG_15996	126.126	down	stress responsive a b barrel domain-containing protein
MGG_14609	120.448	down	protein kinase-like domain
MGG_17180	117.647	down	peptidyl-prolyl cis-trans isomerase
MGG_04093	113.78	down	pe repeat family protein
MGG_16400	112.299	down	af264028_1gag protein
MGG_00594	96.7428	down	filament-forming protein
MGG_06433	94.8276	down	pre-mrna-splicing factor spp2
MGG_02456	92.0195	down	stress response protein nst1
MGG_07479	88.1954	down	kinetoplast-associated protein kap-like protein
MGG_16203	86.5079	down	smc1 protein
MGG_05681	85.8726	down	prp18 domain-containing protein
MGG_04988	85.4772	down	chromosome segregation protein suda
MGG_02510	84.9057	down	coiled-coil domain-containing protein 25
MGG_17817	84.8806	down	hypothetical protein MGG_17817
MGG_04346	84.399	down	sterol 24-c-methyltransferase
MGG_01596	84.058	down	camk rad53 protein kinase
MGG_08838	84.0336	down	glycosylphosphatidylinositol anchor synthesis protein
MGG_01233	82.3171	down	methyltransferase type 11
MGG_01426	81.3953	down	pre-mrna-splicing factor cef-1
MGG_08871	80.3689	down	hypothetical protein MGG_08871
MGG_02064	79.4045	down	hypothetical protein MGG_02064
MGG_06407	78.4314	down	wd repeat protein
MGG_09917	78.28	down	dna topoisomerase 1
MGG_00540	77.9221	down	neurofilament protein h form h2 protein
MGG_05857	77.2727	down	histone deacetylase rpd3
MGG_06322	77.2627	down	brix domain-containing protein
